# Supplementary material for: Chromatic covalent organic frameworks enabling in-vivo chemical tomography
Source: Nat Commun. 2024 Oct 28;15:9300. doi: 10.1038/s41467-024-53532-7 (PMC11519549; doi:10.1038/s41467-024-53532-7)
Supplement: Supplementary file 5 — Source Data [file 41467_2024_53532_MOESM5_ESM.xlsx]

## Sheet: Figure 2C
	pH=4.0	pH=4.5	pH=5.0	pH=5.5	pH=6.0	pH=6.5	pH=7.0	pH=7.5	pH=8.0	pH=8.5	pH=9.0	pH=9.5	pH=10.0
200	-0.623891	-1.09919	0.373311	-0.370127	0.763894	0.1146	-0.86388	0.799448	1.38157	1.02391	0.98219	-0.817249	0.789895
201	-0.560945	-0.968263	0.215487	-0.184008	0.592172	0.29702	-0.57868	0.860089	1.08702	0.812612	0.714197	-0.532214	0.713701
202	-0.499309	-0.8474	0.064978	-0.0084048	0.428257	0.45838	-0.305927	0.909985	0.801692	0.605619	0.454773	-0.267595	0.63206
203	-0.438972	-0.736614	-0.0782174	0.156682	0.27214	0.59865	-0.0456484	0.949126	0.525596	0.402935	0.203907	-0.0233914	0.544972
204	-0.379934	-0.635904	-0.214088	0.311253	0.123829	0.71786	0.202174	0.977512	0.258739	0.204561	-0.038401	0.200418	0.452439
205	-0.322195	-0.54527	-0.342645	0.455318	-0.0166848	0.81599	0.437531	0.995154	0.00111375	0.0104958	-0.272151	0.403812	0.354459
206	-0.265754	-0.464702	-0.463877	0.588856	-0.149382	0.89304	0.660432	1.00203	-0.247281	-0.179248	-0.497332	0.586791	0.251033
207	-0.210623	-0.3942	-0.577785	0.711878	-0.274292	0.94902	0.870867	0.998162	-0.486443	-0.364694	-0.713944	0.749375	0.14216
208	-0.15678	-0.333785	-0.684378	0.824395	-0.391385	0.98392	1.06884	0.983538	-0.716366	-0.545819	-0.922009	0.891544	0.0278307
209	-0.104235	-0.283424	-0.783658	0.926395	-0.500681	0.99775	1.25434	0.958171	-0.937062	-0.722635	-1.1215	1.0133	-0.0919344
210	-0.053001	-0.243151	-0.875602	1.01787	-0.602179	0.9905	1.42739	0.922037	-1.14853	-0.895142	-1.31243	1.11466	-0.217157
211	-0.0030537	-0.212944	-0.960243	1.09884	-0.695871	0.96218	1.58797	0.875159	-1.35076	-1.06333	-1.49481	1.1956	-0.347814
212	0.0455832	-0.192812	-1.03756	1.16929	-0.781756	0.91279	1.7361	0.817526	-1.54376	-1.22721	-1.66861	1.25613	-0.483929
213	0.0929214	-0.182747	-1.10755	1.22922	-0.859844	0.84232	1.87176	0.749149	-1.72753	-1.38678	-1.83387	1.29626	-0.62549
214	0.138961	-0.182768	-1.17023	1.27864	-0.930125	0.75077	1.99496	0.670006	-1.90207	-1.54204	-1.99055	1.31597	-0.772497
215	0.183702	-0.192845	-1.22558	1.31755	-0.992599	0.63815	2.1057	0.580119	-2.06736	-1.69299	-2.13868	1.31528	-0.92494
216	0.422592	-0.349456	-1.33443	1.48674	-1.05228	0.26499	2.20635	0.569453	-2.04621	-2.05522	-2.25741	1.57819	-1.00622
217	0.329449	-0.38974	-1.56139	1.47401	-0.917503	-0.37173	2.28611	0.327608	-2.27537	-2.47215	-2.41801	1.43279	-1.20269
218	0.347572	-0.429116	-1.45947	1.44175	-0.909271	-0.34274	2.48771	-0.158432	-2.52066	-2.67422	-2.42031	1.3848	-1.23645
219	0.563191	-0.688554	-1.45497	1.54794	-0.970742	-0.58718	2.52251	-0.387465	-2.9778	-3.05481	-2.82854	0.938795	-1.44976
220	0.731893	-0.383778	-1.53418	1.39835	-1.0442	-0.83407	2.65419	-0.879285	-3.12589	-3.09263	-3.025	0.668377	-2.00546
221	0.742599	-0.430121	-1.33105	1.22595	-1.31187	-1.08182	2.5276	-0.881275	-3.83196	-3.08096	-3.12122	0.3855	-2.23878
222	0.588955	-0.856246	-1.4201	0.906576	-1.71729	-1.20759	2.20267	-1.15889	-3.61917	-3.36625	-3.4011	-0.0347601	-2.50778
223	0.209828	-0.530636	-1.54548	0.913145	-1.92589	-1.39287	2.01855	-1.24205	-3.67535	-3.52569	-3.66945	0.021691	-2.51183
224	0.166725	-0.745934	-1.50185	0.792958	-1.63159	-1.36192	2.01676	-1.25993	-3.59456	-3.46718	-4.29022	-0.0240236	-2.80534
225	0.226863	-0.878083	-1.71579	0.796304	-1.73681	-1.70071	1.84601	-1.54692	-3.13459	-3.60637	-4.35976	-0.278048	-3.01179
226	0.278495	-0.794362	-1.80334	1.05186	-1.58983	-1.88678	1.75918	-1.51008	-2.79824	-3.60771	-4.28638	-0.750596	-3.02441
227	0.424429	-0.513821	-1.72682	1.33704	-1.57366	-1.2558	1.92022	-0.989307	-2.76437	-2.85307	-3.98024	-0.577493	-3.12972
228	0.31817	-0.286751	-1.70071	0.637388	-1.50203	-1.04098	1.99291	-1.38214	-2.70781	-2.83993	-4.07	-0.565067	-3.15808
229	0.233836	0.117796	-1.79112	0.531573	-1.53117	-0.90674	2.09794	-1.1832	-2.36483	-2.3021	-3.32298	-0.630805	-3.18739
230	0.585854	0.474844	-1.86071	0.584552	-1.59703	-0.66721	2.00973	-0.928656	-2.1499	-2.27104	-2.96702	-0.565972	-3.14094
231	0.849642	0.481172	-1.91923	0.608512	-1.77314	-0.60537	1.86633	-0.909963	-2.10282	-2.42477	-2.86003	-0.62578	-3.08927
232	0.776389	0.421384	-1.91996	0.686623	-1.60633	-0.71656	1.41104	-1.15417	-1.88986	-2.52987	-2.34431	-0.673631	-3.02005
233	0.770843	0.231574	-2.09879	0.583063	-1.59383	-0.70214	1.2757	-0.853984	-1.7704	-2.70407	-2.11918	-0.802665	-3.03135
234	0.701064	-0.1215	-2.0439	0.652973	-1.84825	-0.78718	1.02225	-0.572315	-1.73153	-2.55562	-1.98482	-0.714768	-2.85859
235	0.373581	0.0478008	-2.06548	0.929281	-1.65421	-0.36512	1.03118	-0.524443	-1.23308	-2.84149	-2.63481	-0.477049	-2.51104
236	0.440961	-0.0498528	-2.20069	0.878832	-1.76158	0.05568	0.981558	-0.256402	-1.24453	-3.06791	-2.38145	-0.32216	-2.29164
237	0.0504855	0.129287	-2.14615	0.793448	-1.71295	0.22102	0.972885	-0.189523	-1.21249	-3.08622	-2.29723	-0.129503	-2.2557
238	0.0081549	0.138553	-2.19596	1.05958	-1.64537	0.34316	0.513883	-0.343651	-1.15202	-2.98672	-2.30537	-0.11505	-2.15846
239	-0.369638	0.0439992	-2.18957	1.23781	-1.67984	0.69959	0.0611226	-0.168572	-1.33182	-3.44316	-2.33888	-0.0901648	-1.89091
240	-0.0921141	0.004914	-2.41267	1.15458	-1.41362	0.68244	0.052577	-0.183017	-1.29846	-3.43276	-2.13949	-0.151815	-1.92028
241	0.0266409	0.202219	-2.62894	1.03883	-1.23413	0.91101	0.0621614	-0.157157	-1.39906	-3.27087	-2.05242	0.0526797	-1.69914
242	0.272353	-0.17401	-2.79851	1.11691	-1.32397	1.19463	0.201998	-0.0713172	-0.776405	-3.85977	-1.85262	0.0075537	-1.70681
243	0.179782	-0.17887	-2.47953	1.04819	-1.28656	1.38098	0.276811	0.0797358	-0.894145	-4.01174	-1.65776	0.372682	-1.38049
244	0.0077337	-0.451559	-2.66876	0.990155	-1.13046	1.26749	0.255388	-0.0265749	-1.19541	-3.84449	-1.27878	0.475698	-1.24501
245	0.443313	-0.915754	-2.70679	0.922355	-1.22722	1.16026	0.18324	0.126189	-1.31491	-3.73376	-1.42245	0.282692	-1.58389
246	0.550508	-1.09904	-2.51186	0.887859	-1.27392	0.84872	0.380985	0.342142	-1.2933	-3.85896	-1.09956	0.395626	-1.50612
247	0.31769	-1.06134	-2.54731	0.846029	-1.32752	1.14952	0.202223	0.271182	-1.56516	-3.84951	-1.21608	0.105338	-1.48199
248	0.502609	-1.22313	-2.48765	0.654483	-1.36718	1.20176	0.347498	0.0142657	-1.55702	-3.61481	-0.937651	-0.217826	-1.20357
249	0.643149	-1.60008	-2.69551	0.793682	-1.22176	1.05677	0.281877	-0.0174184	-1.35814	-3.56391	-0.945681	-0.761125	-1.01058
250	0.320393	-1.85495	-2.80223	0.787542	-1.20522	1.57674	0.476309	-0.143473	-1.22237	-2.99289	-0.997876	-0.79146	-0.823536
251	0.582075	-2.11397	-2.57805	0.647914	-1.41001	1.26246	0.374919	0.0736762	-1.0164	-2.55675	-0.847803	-0.749244	-0.531876
252	0.188265	-2.29616	-2.34192	0.850292	-1.21691	1.09357	0.308308	0.130482	-0.623512	-2.52105	-0.747494	-0.72836	-0.655792
253	0.131075	-2.02676	-2.10286	1.05579	-1.11437	0.89851	0.467029	0.0035776	-0.528675	-2.02981	-0.694452	-0.64552	-0.750669
254	-0.0656604	-2.15081	-2.24537	1.34522	-1.43689	0.96002	0.665988	-0.365877	0.028202	-1.88943	-1.28206	-0.458389	-1.11545
255	-0.0502749	-1.84723	-2.24416	1.48897	-1.52006	0.64778	0.709589	-0.282697	0.463091	-1.87502	-1.14755	-0.471436	-1.2811
256	-0.188194	-1.92677	-2.22914	1.42831	-1.54084	1.08168	0.696202	-0.413347	0.519625	-1.71645	-0.952204	-1.15719	-1.62875
257	-0.16552	-1.92361	-2.24492	1.45562	-1.3765	1.46259	0.740811	-0.236535	0.391489	-1.49979	-0.995654	-0.847388	-1.73045
258	-0.0751023	-2.08161	-2.01092	1.54674	-1.40569	1.22473	0.735784	-0.831244	0.508981	-1.87653	-0.979407	-0.804725	-1.7644
259	-0.385035	-2.29664	-1.92778	1.49854	-1.61086	1.04011	0.418499	-0.770682	0.718101	-1.5085	-0.979242	-0.647896	-1.92907
260	-0.63022	-2.2619	-1.81855	1.2738	-1.64151	0.74977	0.206231	-0.887726	0.652304	-1.87078	-1.03202	0.2983	-1.86947
261	-1.00925	-2.52324	-2.01067	1.32876	-1.72797	0.52314	0.363786	-1.07667	0.738656	-2.14676	-1.13956	-0.0042728	-1.71469
262	-1.46181	-2.8806	-1.92789	1.42811	-1.56924	0.20979	-0.222999	-1.51646	0.212943	-2.09622	-1.2374	-0.487208	-1.85481
263	-1.61421	-2.75296	-1.95729	1.50421	-1.71801	-0.05539	-0.139072	-1.87237	0.462914	-2.27067	-1.4771	-0.415519	-1.69179
264	-1.55961	-2.45256	-1.70315	1.60043	-1.9435	-0.06182	-0.0167188	-1.96919	0.542045	-2.18843	-1.64032	-0.411976	-1.44343
265	-1.59542	-2.23518	-1.56951	1.69803	-1.87756	0.10344	0.139248	-2.01035	0.619524	-2.47421	-1.97379	-0.266832	-1.26382
266	-1.42247	-2.03039	-1.3723	1.80272	-2.08234	-0.06633	0.169099	-1.91269	0.726184	-2.90935	-2.03822	-0.248019	-1.33912
267	-1.54518	-1.84034	-1.39571	1.86204	-1.84503	-0.33602	0.169099	-1.56603	0.683491	-3.14249	-2.19206	-0.067798	-1.32417
268	-1.50506	-1.65307	-1.3864	1.8748	-2.11567	-0.47723	0.0840252	-1.68997	0.436022	-3.78738	-2.32714	0.0129383	-1.37967
269	-1.66347	-1.50798	-1.35889	2.06245	-2.30341	-0.28786	0.157368	-1.50492	0.312405	-3.88954	-2.58289	-0.29539	-1.49085
270	-1.83589	-1.87756	-1.92788	1.61165	-2.29261	-1.39877	0.059878	-2.14173	-0.142792	-4.81228	-3.24852	-1.15348	-1.89976
271	-1.33304	-1.52878	-1.56793	1.80968	-2.28635	-1.08544	0.359199	-1.8145	0.0410522	-4.79668	-2.49599	-0.610367	-1.32835
272	-1.06706	-1.32358	-1.57322	2.06089	-2.15569	-0.89948	0.652945	-1.30286	0.0990138	-4.71786	-2.3651	-0.426735	-0.839597
273	-0.895027	-0.825584	-1.12539	1.93092	-2.04785	-0.7937	0.706727	-0.827029	0.0604632	-4.16036	-2.05037	0.140196	-0.545978
274	-0.491283	-0.527504	-1.07176	1.87218	-1.79881	-0.99554	1.01447	-0.619126	-0.0629294	-3.89343	-1.57875	0.354871	-0.403048
275	-0.109453	-0.289472	-0.54838	1.86046	-1.34871	-0.64214	1.1052	-0.448184	0.203727	-3.87545	-1.67276	0.657455	-0.239348
276	-0.0040248	0.446515	-0.457104	2.25442	-0.928803	-0.28994	1.28059	-0.179204	0.564524	-3.57204	-1.34709	1.05576	0.329421
277	0.239136	0.831038	-0.509563	2.27293	-0.539252	0.3279	1.23428	0.161462	0.491045	-3.24261	-1.24983	1.3331	0.813778
278	0.645512	1.11073	-0.495624	2.26119	-0.193704	0.54435	1.25453	0.384693	0.662122	-2.72249	-0.637736	1.23121	1.03931
279	1.28302	1.1187	-0.402418	2.37277	-0.0472657	0.76782	1.08517	0.89601	0.7198	-2.53649	-0.857802	1.26086	1.321
280	1.38006	1.34002	-0.526534	2.14882	0.118135	1.27952	1.08163	1.00117	0.701852	-2.48217	-0.984511	1.36532	1.32928
281	1.15185	1.67693	-0.0717832	1.99028	0.166791	0.9093	0.908813	1.71543	0.850579	-2.20274	-0.645392	1.58478	1.28034
282	0.705206	2.27008	0.418106	1.85513	0.400871	1.34567	1.17897	2.00532	0.530233	-2.44343	-0.630597	1.57932	0.892198
283	0.215479	1.98008	0.444935	1.78417	0.22359	1.39856	0.972787	2.21984	0.428824	-2.30353	-0.544951	1.63346	0.533117
284	0.141605	1.4105	0.401782	1.74521	0.425999	1.66663	0.77518	2.35566	0.273489	-2.40126	-0.987239	1.9655	0.402983
285	-0.0436293	0.963695	0.315117	1.22633	0.796164	2.06661	0.54587	2.79323	-0.38573	-2.37781	-0.61325	1.71461	0.139057
286	-0.443336	0.374933	0.260972	1.04794	0.953169	2.1471	0.496047	2.61353	-0.572996	-2.29275	-0.650705	1.6157	-0.121252
287	-0.54233	-0.14256	0.277487	0.766867	1.09969	1.96288	0.382425	2.78061	-0.740155	-2.172	-0.677974	2.07282	-0.115228
288	-0.881419	-0.305942	0.191309	0.538111	0.90489	1.73722	0.165414	2.44455	-1.21767	-2.34701	-0.75328	1.86249	-0.136136
289	-1.20009	-0.872608	0.102629	0.391619	0.853292	1.85681	-0.120991	2.44974	-1.60669	-2.26819	-1.2256	2.10705	-0.425796
290	-1.26788	-1.04245	-0.165689	0.139199	0.787353	2.05041	-0.120589	2.06073	-1.67854	-2.64167	-1.57599	2.37182	-0.57673
291	-1.15435	-1.53343	-0.573757	0.21011	0.710645	1.98727	-0.10975	2.22835	-2.01327	-2.31856	-1.89873	1.21956	-0.799953
292	-1.18406	-2.01762	-0.472877	0.28358	0.615052	1.84132	-0.30085	1.75585	-2.30834	-2.19682	-2.53856	1.12163	-0.855807
293	-0.8232	-1.9404	-0.462542	0.254123	0.363631	1.67111	0.0923356	1.32252	-2.08068	-2.0777	-2.74864	1.21189	-0.828244
294	-0.582906	-1.94006	-0.0465128	0.518027	0.24234	1.49895	0.298057	1.43163	-2.27544	-2.21104	-2.68703	0.836978	-0.874265
295	-0.731975	-2.16098	-0.116642	0.847355	0.143515	1.4399	0.23766	1.32411	-2.34432	-2.68139	-2.68208	0.426942	-1.42328
296	-0.787351	-2.63472	-0.0252068	0.871151	-0.112056	1.2367	0.179948	1.05553	-2.56679	-2.53417	-2.4449	0.259496	-1.72253
297	-0.936199	-3.16994	-0.279469	0.862512	-0.367453	0.79341	-0.270784	0.939735	-3.18496	-2.62464	-2.61809	-0.240857	-1.5238
298	-0.829776	-3.53592	-0.341553	0.819254	-0.674911	0.72459	-0.434963	0.580343	-3.21609	-2.93953	-2.81097	-0.61319	-1.70249
299	-0.762817	-3.87877	-0.667037	1.38615	-0.459388	0.49618	-0.211602	0.527461	-2.98872	-2.83767	-3.01843	-1.06942	-1.55062
300	-0.897858	-3.93449	-0.890994	1.72014	-0.290011	0.23503	-0.380857	0.146391	-3.16636	-3.12011	-2.76625	-1.00521	-1.1658
301	-0.150169	-3.12735	-0.140153	2.27644	0.333726	0.92536	0.128155	0.65261	-2.18741	-1.38711	-2.02418	-0.273394	-0.220848
302	-0.391646	-3.19562	-0.309552	2.42105	0.583092	0.86625	0.106105	0.46994	-2.09877	-1.39135	-2.29703	-0.070305	0.0101543
303	-0.0233181	-2.84351	-0.320798	2.38376	0.796627	0.82405	-0.0812714	0.529239	-1.83567	-1.72153	-1.97509	0.278746	0.406332
304	0.226009	-2.9069	-0.675273	2.49082	1.04189	0.7409	0.137543	0.103661	-1.82339	-1.8823	-1.9673	0.667571	0.408173
305	0.335357	-2.72661	-0.928369	2.68504	1.12611	1.12677	-0.103214	0.066957	-1.64969	-2.15473	-1.95461	0.684629	0.313852
306	0.826663	-2.34631	-1.2616	3.03261	1.04805	1.26321	-0.115464	-0.075588	-1.6562	-2.46563	-1.7523	0.666317	0.434431
307	0.98273	-2.06617	-1.26164	2.84079	1.09314	1.56505	-0.261552	-0.228363	-1.42838	-2.72756	-1.71248	0.997088	0.462486
308	0.975511	-1.87482	-1.35243	3.03732	0.952156	1.30306	-0.210416	-0.28632	-1.24486	-2.95312	-1.73169	0.977599	0.401389
309	1.11003	-1.70767	-1.44864	3.08022	1.09561	1.41957	0.0672966	-0.142757	-1.46	-3.62401	-1.74579	0.875346	0.47859
310	0.351339	-1.39	-1.55479	3.16194	0.940846	1.49096	0.0417088	0.115467	-1.15703	-4.01992	-1.31249	0.816214	0.351827
311	-0.141207	-1.03888	-1.1915	3.34484	0.81803	1.36422	0.168864	0.184783	-1.18906	-3.6857	-1.13712	1.085	0.0052323
312	-0.265789	-0.916121	-1.31246	3.2672	0.791512	1.70872	0.30577	-0.0293475	-1.40632	-3.91797	-0.937475	0.941684	-0.253462
313	-0.673206	-1.53168	-1.43994	3.21397	0.396306	1.73845	-0.154938	-0.0196768	-1.45004	-3.56526	-0.715462	1.14962	-0.566907
314	-0.542377	-1.8833	-1.99877	3.10044	0.247329	1.96346	-0.117914	0.114114	-1.45712	-3.92065	-1.06689	1.07997	-0.51238
315	-0.850426	-1.83153	-2.09731	2.88352	0.0766113	2.09825	-0.0571144	0.128939	-1.28542	-3.96414	-0.805563	0.792103	-0.683067
316	-0.833602	-1.8758	-2.14966	2.80976	0.0381464	1.95756	0.104684	-0.151534	-1.07749	-3.79949	-0.823042	0.71419	-0.437716
317	-0.865285	-1.91719	-2.38406	2.47616	-0.11415	2.22876	0.0352114	-0.316729	-0.918665	-3.79929	-0.846769	0.683474	-0.175116
318	-0.838176	-2.06946	-2.68041	2.361	-0.477559	2.19058	0.0502544	-0.487716	-1.06225	-3.66616	-1.07064	0.293962	-0.693991
319	-0.886135	-2.24067	-2.51757	2.2419	-0.620225	2.22588	0.146187	-0.416366	-0.870002	-3.31918	-1.12378	0.428479	-1.11332
320	-0.410623	-2.14692	-2.73381	2.00629	-0.791696	1.98456	0.302702	-0.298215	-0.757902	-2.95369	-1.09161	0.386645	-1.03655
321	-0.628828	-2.36796	-2.57526	1.97159	-0.916904	1.55911	0.805305	-0.0683881	-0.725157	-2.64909	-0.876216	0.134604	-0.887372
322	-0.848999	-2.24493	-2.15678	1.81492	-1.11951	1.45233	0.875581	-0.338542	-0.612031	-2.63005	-1.0253	0.0038259	-0.837821
323	-0.641628	-2.03937	-1.88571	1.62012	-1.30863	1.31523	0.766772	-0.422895	-0.459244	-2.42559	-0.755007	-0.224769	-0.842925
324	-0.962594	-2.18945	-1.4872	1.84649	-1.11404	1.34626	0.610432	-0.164905	-0.359157	-2.47097	-0.460988	-0.080551	-0.778735
325	-1.2649	-2.3591	-1.78537	1.7091	-1.14353	1.43566	0.291354	-0.00334282	-0.613411	-2.32856	-0.69916	0.0137667	-0.918274
326	-1.37221	-2.31337	-1.78484	1.5866	-1.36429	1.17873	0.0593978	-0.0136172	-0.723635	-1.78561	-0.526042	-0.0863171	-0.402684
327	-1.59762	-2.37285	-2.06357	1.43626	-1.64263	0.89651	-0.177086	0.504945	-0.613329	-1.88848	-0.424171	-0.138158	0.0734662
328	-1.63616	-2.05307	-1.96754	1.17408	-1.3433	0.96931	-0.0770966	0.644717	-0.583227	-1.43537	-0.400818	-0.0255932	0.110777
329	-1.93641	-1.70081	-2.10095	1.31439	-1.25419	0.5569	-0.101949	0.592875	-0.730455	-1.23683	-0.3168	0.204321	0.240279
330	-2.53476	-2.03437	-2.26263	0.793264	-1.45243	0.33167	-0.530356	0.287851	-1.0972	-1.40961	-0.556259	-0.0041747	0.282384
331	-2.62417	-2.01403	-2.22524	0.436784	-1.32484	-0.03814	-0.310033	0.320184	-1.06211	-1.34984	-0.841731	-0.162628	0.704242
332	-2.93252	-2.0656	-2.31933	0.285498	-1.37866	-0.19374	-0.224841	0.181943	-1.20145	-1.95929	-1.01438	0.189867	0.806373
333	-2.89914	-1.79313	-2.26376	0.283274	-1.07926	0.15334	-0.136975	0.269818	-0.983459	-2.03844	-1.10178	0.241675	0.869225
334	-3.05038	-1.819	-2.09057	0.517987	-1.11458	0.20187	-0.112014	-0.0763147	-1.05778	-1.83277	-1.04239	0.701001	0.433275
335	-2.92677	-1.62322	-1.81696	1.09737	-0.911915	0.42566	0.0603876	0.216735	-1.20933	-1.59584	-0.946231	0.682798	0.286268
336	-2.49385	-1.49088	-1.4172	1.53202	-0.568173	0.45792	0.285503	0.105606	-1.00281	-0.962917	-1.08704	0.856904	0.3314
337	-2.64434	-1.29999	-0.994216	1.69827	-0.555608	0.70679	0.234004	0.402223	-0.966951	-0.397165	-0.834328	1.22277	0.061846
338	-2.63436	-1.05986	-1.07873	2.12606	-0.756454	0.88509	0.519243	0.618925	-1.06553	-0.640219	-0.695706	1.1433	-0.245073
339	-2.48925	-1.07136	-1.2226	2.02858	-0.605287	1.04429	0.466941	1.13995	-1.10469	-0.548919	-0.524425	0.853165	-0.641604
340	-2.55969	-1.01744	-1.18201	2.48107	-0.657908	0.96053	0.409356	1.17664	-0.519991	-0.216355	-0.682209	1.23626	-0.683933
341	-2.39397	-1.18028	-1.06137	2.22613	-0.51916	1.09203	0.515647	0.728891	-0.56902	0.288049	-0.839883	1.60053	-0.747919
342	-2.48428	-1.26899	-0.921903	2.36159	-0.487634	1.36802	0.454642	1.03852	-0.302151	0.26397	-0.787039	1.47496	-0.437748
343	-2.29767	-1.4626	-0.937294	2.68623	-0.536241	1.26423	0.729149	1.07278	-0.052982	0.3355	-1.17461	1.44797	-0.400833
344	-2.19552	-1.5007	-1.34567	2.91085	-0.334672	1.23389	0.814086	0.860167	0.436541	0.0538524	-1.49395	1.21336	-0.213872
345	-2.05168	-1.78057	-1.01025	2.97606	0.255078	1.22058	1.12605	0.561471	0.639171	0.485806	-1.40039	0.846352	-0.304244
346	-1.7377	-1.80252	-1.05364	3.21601	0.43866	1.02095	1.36579	0.407902	0.939752	0.405544	-1.69189	0.813663	-0.439791
347	-1.18375	-1.57626	-0.83068	3.14736	0.415867	1.00137	1.60378	0.416321	0.992156	0.235847	-2.00496	0.845426	-0.413341
348	-0.735322	-1.69377	-0.59696	3.36461	0.656046	0.81682	1.6303	0.499265	1.47449	-0.167378	-2.27539	0.629213	-0.6718
349	-0.699449	-1.6939	-0.61374	3.6239	0.932933	0.60457	1.69954	0.639474	1.51637	-0.418925	-2.43624	0.97943	-0.388046
350	-0.446659	-1.85101	-0.875168	3.56842	0.96941	0.31762	1.5977	0.342499	1.54294	-0.981187	-2.77919	1.14774	-0.285637
351	-0.610295	-1.80706	-0.644501	3.66989	0.796772	0.27324	1.89802	0.588515	1.88209	-1.19307	-2.75286	1.40766	-0.28752
352	-0.471522	-2.10891	-0.798678	3.59383	0.753848	0.30277	1.34895	0.773712	1.78128	-1.52436	-2.76101	1.50336	-0.518255
353	-0.276085	-2.16469	-0.932259	3.72247	0.629566	0.24153	1.14531	0.811825	1.8073	-1.74954	-2.87218	1.62654	-0.540939
354	-0.308178	-2.25611	-0.863529	3.59814	0.744633	0.25468	1.24685	0.683467	1.47968	-1.99227	-2.86051	1.79404	-0.622751
355	-0.126442	-1.78908	-1.20329	3.33671	0.737685	0.30134	1.21451	0.590293	1.19758	-1.94203	-2.95809	1.57078	-0.900191
356	-0.0948168	-1.44347	-1.31533	3.15402	0.386676	0.01077	1.27983	0.509774	1.29599	-2.29452	-2.58946	1.37388	-0.888828
357	0.0166023	-1.36716	-1.47072	2.80918	0.277119	-0.19204	1.32615	0.382691	0.982645	-2.47041	-2.42225	1.21143	-0.947421
358	0.0711009	-1.1417	-1.2893	2.85266	0.247368	-0.06239	1.3209	-0.0418356	0.73042	-2.6025	-2.53722	1.17354	-1.13623
359	0.322382	-1.14092	-1.55774	2.78167	-0.10175	-0.31067	1.58709	-0.198724	0.70944	-3.07649	-2.42409	1.1022	-1.08713
360	0.312156	-1.36889	-1.53684	2.75649	0.133141	-0.05428	1.59774	-0.349006	0.390132	-3.34454	-2.46938	0.855181	-0.554346
361	0.797835	-0.90787	-1.15639	3.06583	0.0362261	0.06351	1.80433	-0.339302	0.51461	-2.7391	-1.83177	0.963342	-0.274006
362	1.0872	-0.763938	-1.02834	3.14046	-0.287724	0.41604	1.67503	-0.286309	0.441875	-2.13851	-1.56603	0.949968	-0.205226
363	1.73568	-0.479682	-0.533943	3.49921	-0.186641	0.86791	1.46553	0.248095	0.304015	-1.59755	-1.17336	0.933716	-0.275878
364	2.10842	-0.198752	-0.476894	3.64166	-0.455856	1.04342	1.46273	0.296795	0.0122602	-0.978478	-0.76736	1.26378	-0.42448
365	2.337	0.0752436	-0.0509754	4.60892	-0.109257	1.01943	1.75002	0.573377	-0.0968426	-0.637232	-0.380578	1.15053	-0.456195
366	2.61883	0.392958	0.332554	4.12334	-0.190665	1.26844	1.92877	0.656232	-0.0932554	-0.4568	-0.133716	1.26472	-0.603887
367	2.84035	0.935086	0.51092	3.91582	-0.307719	1.57266	2.03807	0.95911	-0.284026	-0.655956	0.067243	1.54117	-0.4413
368	2.85457	1.23081	0.594978	3.70657	-0.202399	1.67581	2.26666	1.24316	0.0601682	-0.683235	0.408881	1.52378	-0.158039
369	2.8848	1.45929	0.765373	3.42149	0.259228	1.76796	2.13265	1.37872	0.193225	-0.3118	0.369446	1.6689	-0.16814
370	2.85198	1.98588	1.10529	3.4507	0.76041	1.85318	2.45899	1.02176	0.517135	0.038997	0.528902	1.98671	0.529725
371	2.92484	2.59627	1.68261	3.17518	0.985825	2.22406	2.69433	1.28292	0.595039	0.257229	1.0064	1.94485	0.80296
372	2.83684	2.9252	2.1889	3.64841	1.02874	2.43785	3.22246	1.4877	1.02201	0.501669	1.37138	1.98218	1.08152
373	3.04328	3.04303	2.49873	3.88152	0.950834	2.77701	3.71119	1.37476	1.31365	0.581427	1.30532	2.13836	1.01225
374	3.16445	3.29151	3.34993	4.07196	1.21377	2.96838	3.99789	1.29334	1.85281	0.788596	1.86541	2.60271	1.15662
375	3.64253	3.74625	4.16148	4.42742	1.70653	3.23184	4.236	1.65455	2.13248	0.626094	2.15477	2.88143	1.50004
376	3.97587	4.83435	4.95911	4.89457	1.98741	3.54179	4.22766	1.94989	2.44005	0.377496	2.33066	3.65681	1.87549
377	4.55875	5.68868	5.47832	5.02873	2.31831	3.9609	4.22131	2.15455	2.43989	0.167479	2.47226	4.03247	2.26823
378	4.36733	5.66965	5.42188	5.20474	2.53696	3.66409	4.05579	1.9349	2.45451	-0.227846	2.3687	4.08299	1.65153
379	4.63092	6.84346	6.26247	5.77655	3.17939	4.16515	4.54214	2.52804	2.72572	0.501278	2.59906	5.12764	2.29824
380	5.02121	7.56756	7.1272	6.2392	3.61925	4.7686	5.35217	2.99069	3.33875	0.965399	2.81757	5.62049	2.31282
381	5.97209	8.40752	8.33909	6.68804	4.23694	5.51148	6.22812	3.65929	4.40842	1.57718	3.33872	6.5821	2.67965
382	6.6467	9.16652	9.23329	7.08229	4.94522	6.56779	6.63831	3.71447	4.94185	1.97316	3.89775	6.96051	2.84405
383	7.22146	10.6773	10.0072	7.93934	5.8479	7.44522	7.31487	4.07462	5.83523	2.92578	3.99357	7.56603	3.33518
384	7.54211	11.892	10.887	8.66384	6.52607	8.38157	8.18522	4.49574	6.33928	3.51487	4.40028	8.52946	3.48639
385	8.24167	13.2029	11.5195	9.64613	7.10584	9.26539	8.95467	5.472	7.14789	4.18227	4.75289	8.64346	3.77897
386	8.9054	14.3744	12.2395	10.7903	7.69874	9.99949	9.38035	5.88855	7.95716	4.55674	4.97911	9.25623	4.31119
387	9.98932	15.3652	13.0733	11.8821	8.29726	10.9655	9.72491	6.18015	8.27571	5.47181	5.14263	9.7735	4.95113
388	11.0679	16.3558	14.1139	12.901	8.70727	12.0122	10.736	6.97051	8.94159	6.51399	5.44939	10.6858	5.40783
389	12.6313	17.62	14.9298	13.9845	9.04051	12.6808	11.3889	7.61298	9.39282	7.20816	5.59351	11.2939	6.0673
390	13.6666	18.8925	16.068	15.5322	10.2393	13.7633	11.7598	8.25485	9.81052	8.28266	5.42359	12.0607	6.73754
391	14.9702	20.1041	17.5122	16.6105	10.674	14.6091	12.2836	9.02182	10.4137	9.38044	5.68237	12.5612	7.21438
392	16.1949	21.3535	18.9191	17.6457	11.1993	15.5397	12.7108	9.90168	11.0543	10.1038	5.53963	13.251	7.47891
393	17.0675	22.9313	20.3007	18.5525	12.113	16.5202	13.5129	10.4871	11.8038	11.1504	5.57468	13.9173	7.71908
394	17.4453	24.2617	21.3545	19.91	13.0778	17.196	14.095	10.7881	12.6251	11.7282	5.91494	14.9268	8.14121
395	18.4143	25.7471	22.7445	21.2068	14.0375	17.7521	14.7448	11.4165	13.4315	12.1402	6.10683	15.7605	8.74363
396	19.6911	26.9034	23.7024	21.5485	14.4506	18.7591	15.3776	12.0914	13.9171	13.0319	6.06812	16.5032	9.46674
397	20.656	28.7344	24.5799	22.425	15.1738	19.3426	15.7601	12.1579	14.1207	13.4889	6.07275	16.8525	9.88472
398	21.7748	30.0791	25.9627	23.2909	15.9349	20.2902	16.4153	12.8835	14.8824	14.3796	6.56607	17.3172	10.29
399	22.8046	31.7627	27.4009	24.472	17.081	21.3442	17.0577	13.1004	15.369	14.8747	6.65636	17.9427	10.6598
400	24.0787	33.0323	28.8879	25.7322	17.7635	22.1674	17.8443	13.9996	16.2941	15.3605	7.34242	18.6991	11.4607
401	25.5124	34.2096	30.5633	26.9137	18.4053	23.0203	18.7032	14.6984	17.1314	15.7239	7.95544	19.5833	11.7792
402	26.0872	35.2001	31.7417	28.3265	18.9737	24.0246	19.3177	15.2214	17.7075	16.3306	8.45252	20.4777	11.9887
403	27.3399	36.6112	33.1544	29.8285	19.9329	25.1356	20.0646	15.8057	18.5978	16.7997	8.93703	21.2976	12.3616
404	28.7162	37.879	35.0141	31.1695	20.7168	26.2964	20.8552	16.4775	19.3741	17.3392	9.77768	22.0079	13.0052
405	30.0365	39.6049	36.2825	32.2809	21.5187	27.7222	21.2942	17.0156	19.8493	17.3231	10.5308	22.3539	13.7188
406	31.0061	40.8657	37.9816	32.8937	22.5936	28.6842	21.8755	17.5178	20.2945	18.5165	11.1894	23.1741	13.9337
407	32.2003	41.8964	39.3091	33.6812	23.1616	29.6202	22.8543	17.9429	20.876	18.9114	11.3501	23.6809	13.9623
408	33.2597	43.3295	40.6698	34.7053	24.14	30.5846	23.8481	18.2175	21.6445	19.9106	11.9331	24.531	14.5211
409	34.4293	45.8535	42.8449	36.2264	25.4822	32.3686	25.5127	18.8728	23.5635	21.5415	12.7249	25.5971	15.5298
410	35.776	47.5348	44.3781	37.375	26.4604	33.6595	26.7018	19.8305	24.904	22.5257	13.5657	26.6129	15.9864
411	37.6512	50.4066	46.533	39.3551	27.921	35.1846	28.0498	20.5626	26.3484	23.5474	14.4099	27.9493	17.2194
412	38.9181	52.4898	47.8558	41.1283	29.0615	36.6749	29.1064	21.1297	27.365	24.4921	15.0488	28.9012	17.9672
413	40.5373	55.4953	49.7374	42.9933	30.2159	38.381	30.3424	22.2394	28.7296	26.0762	15.7029	30.5096	18.8397
414	42.2595	58.2737	51.6208	44.9694	31.5138	40.2115	31.9293	23.3672	29.7162	27.0139	16.5801	31.9009	19.7066
415	44.0596	61.2178	53.6728	47.1656	32.9747	41.8475	33.2998	24.3238	31.5342	28.2433	17.2011	32.8317	20.7221
416	46.0426	63.8845	55.9977	49.3902	34.5838	43.7684	34.4349	24.9553	33.1616	29.4263	18.1705	34.471	21.6693
417	48.6065	66.4867	58.708	51.7889	35.9318	45.4014	35.9736	25.958	34.3413	31.03	19.2369	36.0968	23.3201
418	51.0085	69.7772	61.3386	54.476	37.7282	47.4304	37.7908	27.2337	36.1934	32.6727	20.5159	37.9173	24.5751
419	52.7979	72.5235	64.3707	57.2765	39.7813	49.2554	39.4168	28.0142	37.24	34.3781	21.7491	39.6012	25.8725
420	54.7054	75.6435	67.8442	59.4521	42.3788	51.2466	40.8865	28.8847	39.1693	36.7566	22.8784	40.9542	27.206
421	56.6563	77.986	70.6364	60.9173	43.8192	52.8532	42.3833	29.9189	40.4056	38.1135	24.0822	42.5807	28.3906
422	58.6245	81.3984	72.7806	62.8369	45.4168	54.8362	43.8904	31.3032	42.2627	39.6907	25.452	44.5515	29.7954
423	60.9909	84.9507	75.6193	65.5577	47.6923	56.7112	45.6119	32.3959	43.7618	41.3545	26.3304	46.222	30.9978
424	63.6887	87.8736	78.4284	67.9066	49.9822	58.6164	47.4297	33.5567	45.329	42.4587	27.6092	48.1682	32.0188
425	66.3853	91.1598	81.1064	69.8415	52.0737	60.5271	49.2267	34.7433	46.1532	44.2991	28.5557	49.5295	33.2848
426	69.0496	94.524	83.6642	72.0412	53.7651	62.6464	50.4888	35.8598	47.2847	45.6724	29.9609	50.3763	34.1956
427	71.4271	98.0475	86.3284	73.9371	55.9972	65.0309	52.2868	37.0572	48.7982	46.6925	31.231	51.832	35.0473
428	74.8106	101.534	89.8913	76.8368	58.9479	67.7631	54.0176	39.0914	51.0225	48.7803	32.9458	53.4827	36.805
429	77.5926	105.583	93.3804	79.2604	61.6857	70.7626	56.0605	40.434	52.8935	50.467	34.3441	55.2617	37.9892
430	81.0262	109.081	96.449	81.8333	63.8436	73.9067	57.8307	42.147	54.7936	52.8986	35.9396	56.8633	39.2036
431	83.8126	112.267	99.5538	84.4074	66.012	76.359	59.7406	43.84	56.3495	54.9784	37.0503	58.4424	40.3028
432	85.9393	116.035	102.016	86.4695	68.2572	79.3056	61.1843	45.5334	57.9545	57.1505	38.4866	60.3492	41.5025
433	89.1779	119.511	105.253	88.743	70.9589	82.0191	63.3567	47.4501	60.2505	59.3956	39.7278	62.2925	42.7186
434	92.3262	123.041	108.433	91.0604	73.2497	85.1322	65.1413	49.0318	62.1853	61.8875	41.1736	63.8852	44.2344
435	95.7624	127.125	111.332	93.7519	76.2095	88.1155	67.3656	51.3481	64.0773	64.541	42.6943	66.0558	45.7146
436	99.7848	131.183	114.864	96.7081	79.0378	91.5113	70.0424	53.3093	66.5327	67.4773	44.1536	69.1276	47.1121
437	103.169	135.474	118.114	100.275	81.3155	94.5986	73.052	55.1447	68.453	70.268	45.4788	71.5746	48.4333
438	106.917	140.453	121.354	103.888	84.4057	97.8201	75.0468	56.9502	70.6507	73.4625	47.2817	74.1695	50.4775
439	110.325	145.267	124.663	107.788	87.2811	100.892	77.27	58.8994	73.1191	75.928	48.7039	76.5362	51.9478
440	114.487	149.294	128.031	111.382	90.2399	104.489	79.6238	61.415	75.3441	78.6039	50.0486	79.6589	53.9983
441	118.579	153.688	131.675	115.359	92.7508	107.664	82.5255	62.8345	77.7325	81.362	51.5949	82.3871	56.303
442	121.884	157.706	134.894	118.453	95.237	110.759	84.8652	64.5529	80.4135	83.4817	53.252	85.0686	57.9074
443	125.253	161.951	138.592	122.273	98.261	114.169	87.326	66.7079	82.8763	86.024	54.8648	87.8296	59.6618
444	128.359	165.863	142.064	126.04	101.22	117.376	89.5443	68.571	85.823	88.3236	56.3215	90.1951	61.5559
445	131.356	169.295	145.288	129.418	103.713	120.044	91.6732	70.6971	88.6007	90.9575	57.914	92.3567	63.6638
446	135.16	172.459	148.862	132.511	106.343	122.807	93.5042	72.5504	91.1027	93.4101	59.6938	94.9888	65.8494
447	138.347	175.781	152.233	135.454	109.04	125.311	95.586	74.5852	93.2162	96.2871	61.4486	97.4951	68.0627
448	141.102	179.19	155.584	138.478	111.79	128.425	97.5705	76.386	95.5158	98.3642	63.0674	99.7456	69.5149
449	143.761	181.734	159.042	140.619	114.039	130.74	99.7884	77.8235	96.9513	100.705	64.438	101.766	70.9593
450	146.42	184.053	161.692	142.896	115.841	133.219	101.664	79.7828	99.3234	102.978	65.1633	103.642	72.7043
451	149.209	185.866	164.017	145.31	117.644	135.391	103.611	81.3588	100.6	104.063	66.2988	106.085	73.7786
452	152.473	188.185	166.714	147.576	119.767	137.283	105.14	82.6091	102.481	105.675	67.3761	107.725	75.2189
453	155.595	190.217	169.499	149.962	122.274	139.275	106.774	83.5086	104.025	107.211	68.0436	109.077	75.7493
454	158.769	191.859	171.692	151.861	124.268	141.208	108.169	84.577	105.105	108.541	69.6609	110.165	76.9231
455	161.795	194.586	174.055	154.015	126.283	142.96	109.283	86.2397	106.98	109.931	71.0177	111.492	78.3554
456	165.286	197.716	177.195	156.556	128.197	145.735	110.51	88.0234	109.86	111.088	72.287	112.912	79.999
457	169.206	201.55	180.721	158.683	131.12	148.751	112.75	89.6409	112.247	112.537	73.5578	115.237	81.6219
458	173.005	205.923	184.978	161.464	134.338	151.518	114.547	91.2814	114.565	114.518	75.0887	116.903	83.5284
459	177.474	209.946	188.476	163.775	136.84	155.075	116.719	92.2053	116.594	116.465	76.3177	118.596	84.7086
460	182.429	214.839	192.481	166.851	140.013	159.124	119.194	94.2022	119.078	119.757	78.3333	120.928	86.5071
461	187.668	220.104	196.905	170.248	143.822	162.481	122.214	96.7897	122.37	122.206	80.47	123.9	88.3102
462	194.285	226.012	202.401	174.047	148.646	167.352	125.059	99.1266	125.713	125.675	83.0329	128.092	90.3819
463	202.587	233.204	209.191	179.67	154.562	172.806	129.31	102.434	130.071	129.874	85.8759	131.766	93.2451
464	211.095	240.873	215.711	185.839	160.65	178.728	134.172	105.961	134.018	134.586	89.0669	136.222	96.5515
465	219.494	250.087	223.697	192.542	167.749	186.155	139.356	110.63	138.911	139.822	92.9905	141.181	99.9819
466	229.532	259.645	231.989	200.639	175.316	193.954	145.074	114.888	143.914	145.627	97.148	146.757	103.546
467	239.972	269.926	241.255	208.771	183.337	202.157	151.02	119.88	149.309	152.851	100.863	152.392	107.695
468	251.086	281.375	250.235	217.32	192.581	210.712	156.878	125.075	155.872	159.416	105.126	158.895	112.343
469	262.744	292.316	260.6	226.753	202.501	219.765	163.727	131.101	162.374	165.965	109.528	165.619	116.772
470	275.95	304.504	271.591	236.122	213.299	229.907	171.946	137.109	169.922	173.351	114.845	173.443	122.534
471	289.14	317.674	283.295	246.165	223.841	239.675	179.634	143.336	178.007	180.875	120.878	180.685	128.084
472	302.142	331.051	295.224	256.964	236.485	250.272	187.91	150.518	186.564	189.2	126.804	188.245	133.19
473	316.001	344.578	307.448	267.741	249.453	261.587	196.984	157.889	195.447	197.511	132.629	196.212	139.626
474	329.851	358.06	319.265	278.998	261.687	273.294	205.512	165.465	204.365	205.768	138.963	204.472	146.156
475	343.409	370.565	331.569	290.069	273.925	284.997	213.908	173.799	212.708	214.22	145.847	212.699	153.235
476	356.688	383.654	345.026	301.198	286.744	297.084	223.185	182.241	221.553	223.758	152.778	221.028	159.454
477	368.847	395.871	356.395	312.395	299.603	309.845	232.993	191.269	230.288	232.962	159.512	229.891	166.402
478	381.194	407.431	369.119	324.172	312.708	322.467	243.342	199.889	239.68	241.459	166.167	238.05	173.124
479	392.93	418.007	380.435	336.132	326.285	335.009	254.462	209.316	249.139	251.443	173.858	246.657	180.436
480	403.934	427.8	391.383	348.259	339.678	347.086	265.609	219.063	258.406	261.819	181.371	255.835	188.406
481	414.817	437.446	402.665	360.254	353.891	360.005	277.026	228.664	268.064	271.18	189.654	264.944	196.481
482	423.77	446.586	413.579	372.177	367.07	373.39	289.329	239.663	279.038	281.313	198.821	273.426	205.025
483	432.212	455.123	423.619	384.726	381.454	387.182	302.956	251.105	290.556	291.882	208.383	284.742	213.814
484	440.29	463.348	434.226	397.07	395.745	401.391	316.822	265.354	303.477	302.361	219.736	296.607	224.743
485	446.74	471.479	445.129	410.644	410.87	416.912	332.853	280.636	317.894	314.03	231.557	309.886	236.28
486	452.497	478.411	454.94	422.825	424.686	432.969	349.064	297.056	331.812	326.355	244.191	323.113	247.446
487	457.654	484.995	464.789	435.667	440.389	449.814	368.061	313.18	345.749	340.915	258.876	337.391	260.852
488	462.468	490.864	474.342	449.619	456.106	468.087	387.851	332.751	363.385	356.879	275.011	353.125	276.518
489	466.675	495.782	483.965	462.341	471.959	487.046	408.99	353.385	382.401	373.888	292.456	370.026	292.143
490	470.095	501.431	494.093	475.728	488.594	507.005	432.697	376.443	403.786	393.309	312.242	390.484	310.17
491	473.674	504.65	503.606	488.922	505.779	527.261	458.165	402.084	427.049	413.645	332.932	412.335	329.572
492	475.64	508.332	512.653	503.23	523.513	549.417	485.757	429.481	452.021	435.957	355.382	436.251	351.359
493	476.516	512.712	520.874	517.429	540.947	572.391	515.561	459.672	479.865	461.103	380.761	461.381	375.73
494	476.722	515.468	528.489	529.8	557.308	594.883	546.09	491.252	507.909	487.019	406.565	487.223	401.214
495	477.189	519.077	536.425	541.761	573.252	618.791	578.795	524.232	539.139	515.228	434.312	515.688	429.509
496	478.571	521.181	543.687	553.998	589.429	642.974	614.428	560.524	573.171	546.818	466.178	549.318	460.033
497	478.572	523.268	550.915	565.345	604.842	666.486	651.051	597.109	610.256	580.38	498.561	584.175	493.719
498	477.938	525.442	557.13	577.006	620.925	690.671	688.917	637.064	649.79	614.881	535.4	621.403	529.326
499	477.689	528.144	563.787	587.857	635.555	714.902	727.746	678.562	691.068	651.394	574.42	660.797	566.006
500	478.494	530.411	569.622	598.648	650.338	739.54	770.351	722.648	736.679	692.888	616.857	705.865	609.017
501	478.912	532.158	575.059	609	664.419	764.584	814.88	771.26	785.294	738.245	662.592	754.675	653.005
502	479.094	534.376	580.151	619.167	679.022	791.031	861.844	822.02	839.251	787.838	711.765	806.289	701.841
503	480.677	536.725	585.177	628.979	692.776	818.125	911.241	875.42	896.494	840.101	764.623	859.329	755.105
504	481.867	538.353	589.868	639.309	704.948	844.347	960.785	929.82	954.366	894.413	821.553	918.902	811.374
505	483.041	540.399	595.98	648.053	717.962	870.348	1011.59	988.017	1016.89	953.401	881.77	979.401	870.486
506	484.514	543.694	600.66	657.196	730.571	895.994	1064.63	1047.12	1080.37	1014.48	945.802	1045.93	933.169
507	487.828	546.399	604.983	665.487	742.56	923.381	1117.84	1110.29	1148.68	1079.88	1012.66	1116.25	1000.54
508	490.74	549.379	610.373	674.224	754.531	947.164	1172.3	1173.04	1218.47	1147.85	1082.98	1187.28	1070.35
509	494.256	552.735	615.149	682.389	765.54	972.369	1226.74	1237.37	1291.49	1218.45	1155.84	1263.4	1144.62
510	497.778	556.994	619.496	690.201	775.498	994.407	1278.65	1301.52	1363.38	1288.56	1228.97	1339.42	1220.41
511	501.415	560.874	625.003	698.544	785.259	1017.19	1330.26	1364.96	1436.66	1359.19	1303.89	1416.75	1297
512	504.961	565.704	630.523	706.59	794.605	1037.17	1381.09	1428.75	1511.9	1431.96	1381.42	1496.28	1373.89
513	510.016	570.501	634.102	713.052	804.454	1055.16	1429.09	1488.94	1584.36	1506.2	1457.76	1575.8	1451.13
514	514.113	575.478	638.092	719.511	811.801	1072.6	1472.99	1550.1	1654.81	1576.01	1531.7	1653.67	1529.35
515	516.985	579.325	641.998	725.441	818.501	1088.43	1513.95	1605.47	1721.9	1645.82	1605.61	1727.85	1604.54
516	521.068	583.104	644.935	729.009	824.758	1101.96	1552.28	1659.31	1788.14	1714.38	1677.67	1800.72	1678.79
517	524.214	587.105	648.69	732.361	830.701	1114.25	1587.68	1708.33	1851.4	1779.61	1747.46	1869.77	1751.87
518	527.576	590.141	651.712	735.214	834.54	1124.79	1617.55	1756.03	1912.36	1843.14	1814.48	1937	1821.81
519	529.566	592.154	653.794	736.139	836.754	1131.58	1644.22	1795.22	1967.57	1900.61	1875.59	1998	1887.63
520	531.543	593.882	655.162	736.652	839.021	1136.36	1666.61	1829.44	2017.01	1952.8	1932.7	2056.1	1948.69
521	532.22	594.377	655.641	736.311	839.742	1140.23	1686.82	1864.9	2063.95	2001.4	1988.25	2109.91	2007.97
522	532.186	595.533	655.252	735.865	839.395	1141.99	1702.55	1895.07	2105.85	2047.96	2039.92	2159.73	2065.92
523	532.416	595.564	653.61	732.386	837.083	1140.34	1713.58	1918.41	2141.44	2089.82	2086.86	2205.08	2115.95
524	531.566	594.768	651.568	727.655	833.866	1136.78	1720.2	1938.27	2171.92	2124.97	2126.34	2243.8	2161.78
525	530.359	593.616	649.117	723.121	829.472	1132	1725.41	1952.6	2198.68	2158.35	2162.74	2277.1	2204.38
526	527.366	591.788	645.895	718.567	825.205	1126.8	1725.43	1964.69	2220.44	2186.04	2193.72	2305.94	2241.88
527	524.975	589.478	642.062	714.114	819.543	1118.87	1723.19	1970.27	2239.2	2208.99	2219.03	2330.63	2273.53
528	521.899	587.032	636.826	708.616	813.444	1110.77	1718.26	1974.9	2254.62	2229.36	2241.1	2351.72	2301.94
529	519.725	584.669	632.783	702.67	806.922	1102.06	1713.7	1977.56	2267.27	2246.75	2261.99	2370.9	2329.02
530	517.272	580.8	628.153	698.064	802.361	1094.17	1709.97	1979.45	2277.54	2265.26	2280.46	2390.71	2355.29
531	514.681	578.492	623.697	692.244	797.086	1087.47	1706.95	1980.98	2288.62	2280.82	2299.86	2407.08	2376.96
532	512.084	576.146	620.671	686.692	791.862	1080.43	1701.9	1981.5	2298.17	2294.07	2317.21	2420.24	2400.42
533	510.293	574.123	617.862	682.681	787.28	1074.28	1698.59	1981.9	2304.2	2306.88	2336.31	2434.85	2421.6
534	508.202	572.893	614.938	678.65	782.856	1068	1694.45	1981.1	2308.32	2317.14	2351.99	2450.68	2439.6
535	506.708	571.492	612.921	674.738	780.154	1063.18	1690.2	1983.33	2317.31	2330.15	2367.84	2463.67	2459.11
536	505.58	570.506	610.156	672.331	777.367	1058.35	1689.79	1985.56	2325.06	2343.1	2384.47	2479.12	2478.21
537	505.713	569.228	608.615	669.599	775.125	1054.72	1688.33	1988.34	2335.87	2356.97	2399.18	2492.26	2497.87
538	504.393	569.407	606.733	668.784	773.893	1050.73	1688.7	1992.11	2344.06	2368.95	2414.76	2505.5	2516.58
539	504.814	569.228	605.767	667.738	772.292	1049.08	1689.11	1997.71	2353.21	2382.12	2432.13	2520.59	2535.71
540	504.277	570.404	604.407	667.012	771.989	1046.56	1688.65	2000.44	2360.69	2394.84	2447.97	2531.91	2555.43
541	504.222	571.721	604.822	667.456	772.941	1047.84	1691.73	2004.14	2370.46	2410.51	2466.06	2549.04	2573.96
542	504.052	573.588	604.883	667.926	773.991	1047.42	1694.4	2009.77	2382.31	2427.03	2484.67	2565.69	2593.16
543	505.004	574.512	604.92	667.693	774.529	1050.1	1697.65	2016	2392.62	2441.95	2500.93	2581.44	2614.07
544	505.663	575.608	605.832	668.671	776.669	1052.91	1702.21	2024.05	2403.9	2456.73	2517.7	2598.82	2635.31
545	506.185	576.539	608.869	670.28	780.141	1056.76	1707.63	2031.09	2417.25	2474.72	2538.83	2616.71	2656.61
546	507.938	578.686	610.767	671.498	783.479	1060.14	1713.78	2041.58	2431.09	2493.8	2559.04	2635.45	2680.77
547	509.485	580.03	613.112	674.242	784.98	1065.38	1719.68	2051.63	2443.13	2510.24	2578.34	2650.59	2701.44
548	511.858	581.512	615.538	677.782	787.877	1069.96	1727.18	2061.76	2456.22	2529.14	2598.23	2669.84	2723.7
549	513.701	583.239	617.52	681.266	790.798	1074.5	1733.87	2069.85	2467.74	2545.67	2615.87	2686.34	2745.4
550	515.715	586.025	620.412	684.265	795.352	1080.69	1741.46	2081.65	2481.45	2562.1	2637	2706.94	2767.36
551	517.633	588.723	622.997	689.153	799.573	1088.43	1750.26	2097.43	2497.56	2581.97	2656.28	2724.74	2791.1
552	519.842	591.192	625.956	693.308	804.381	1093.9	1757.73	2109.16	2510.29	2600.72	2673.76	2742	2810.23
553	521.43	593.611	628.931	697.107	808.68	1099.05	1763.84	2118.89	2522.91	2615.58	2688.34	2757.8	2826.1
554	522.26	596.497	632.547	700.803	812.899	1105.77	1769.32	2128.95	2537.03	2629.28	2701.94	2770.74	2843.23
555	523.494	599.022	635.807	704.237	816.147	1111.85	1776.27	2137.96	2549.03	2644.03	2715.42	2782.89	2858.35
556	524.205	602.155	639.019	708.718	822.311	1118.13	1782.1	2147.65	2560.97	2657.78	2726.55	2798.47	2873.53
557	525.319	603.739	641.902	712.822	825.155	1123.56	1787.82	2153.89	2571.71	2669.52	2736.14	2809.24	2887.29
558	525.598	605.832	645.303	714.688	829.695	1129.98	1793.33	2164.27	2583.4	2679.77	2745.19	2818.89	2902.32
559	526.952	607.918	649.909	718.103	833.797	1136.12	1800.06	2174.98	2590.64	2689.64	2756.93	2827.91	2912.81
560	527.018	609.493	652.868	722.289	838.1	1142.64	1806.36	2181.14	2596.76	2698.57	2766.05	2836.2	2920.16
561	528.352	611.119	656.954	726.29	841.828	1149.34	1813.02	2188.82	2605.05	2705.77	2777.12	2842.34	2928.84
562	528.848	612.299	660.911	730.348	846.423	1154.3	1817.97	2195.72	2608.3	2711.47	2782.29	2847.14	2937.13
563	529.368	613.879	664.299	735.969	852.089	1160.8	1824.3	2202.76	2612.98	2720.13	2790.13	2850.03	2942.35
564	529.63	615.35	667.313	741.496	857.556	1166.49	1828.84	2208.36	2616.62	2724.56	2791.84	2848.73	2946.02
565	530.124	616.241	670.846	746.616	863.441	1173.26	1834.89	2214.19	2623.3	2730.65	2796.78	2849.1	2952.18
566	531.363	618.183	674.961	752.66	870.122	1178.9	1844.32	2221.46	2625.14	2733.76	2800.31	2848.44	2954.82
567	532.49	620.554	678.696	758.364	876.28	1187.38	1852.31	2227.49	2625.61	2737.19	2803.19	2846.92	2958.64
568	533.415	622.74	683.812	763.697	883.911	1195.87	1860.81	2234.23	2625.52	2741.73	2808.55	2847.4	2963.68
569	533.35	624.099	688.698	769.647	891.684	1204.46	1869.83	2238.73	2628.79	2745.46	2812.73	2847.04	2968.02
570	534.679	627.646	694.448	776.353	901.017	1214.92	1879.3	2242.64	2632.39	2749.95	2815.48	2847.91	2974.53
571	536.923	630.81	700.198	786.322	910.388	1227.06	1891.66	2251.8	2637.48	2756.27	2820.9	2852.54	2979
572	539.418	633.091	706.256	795.035	920.765	1238.49	1904.69	2263.14	2643.45	2762.11	2824.97	2856.25	2986.86
573	543.237	636.046	713.251	804.436	931.718	1251.75	1918.88	2272.64	2648.6	2768.37	2830.63	2860.34	2994.24
574	546.776	640.079	720.381	815.19	944.596	1265.11	1934.51	2284.4	2656.5	2778.32	2839.31	2865.92	3004.13
575	551.137	644.706	729.736	827.638	957.933	1281.33	1950.55	2298.76	2664.7	2786.58	2847.7	2872.7	3013.47
576	556.022	650.841	737.992	839.703	972.472	1297.36	1968.69	2314.45	2672.56	2798.67	2857.71	2877.77	3025.17
577	562.032	656.32	746.889	853.366	986.564	1316.54	1989.47	2328.9	2683.26	2808.49	2866.57	2882.31	3034.15
578	567.515	662.866	757.676	868.092	1003.49	1335.7	2010.27	2346.07	2695.65	2822.44	2878.61	2893.31	3048.51
579	573.267	669.62	768.289	883.898	1022.27	1356.21	2031.49	2365.4	2709.56	2837.07	2891.06	2904.38	3061.72
580	579.822	677.575	780.554	901.186	1041.16	1376.77	2056.79	2384.47	2727.25	2851.97	2903.76	2918.91	3077.64
581	586.666	685.747	794.943	919.348	1060.81	1400.88	2080.35	2405.78	2744.54	2868.74	2916.57	2931.99	3091.12
582	593.983	695.007	809.562	937.338	1081.82	1425.24	2107.13	2427.73	2763.84	2885.01	2932.36	2948.09	3106.51
583	601.756	704.524	825.571	956.395	1103.93	1451.98	2133.17	2450.02	2786.26	2904.62	2948.75	2965.07	3123.16
584	609.902	715.339	842.727	976.025	1127.27	1480.55	2161.76	2474.42	2808.19	2925.95	2966.16	2982.3	3138.76
585	617.977	726.477	859.71	996.988	1152.39	1508.51	2190.7	2501.23	2828.94	2945.27	2983.71	2998.46	3157.79
586	627.076	738.339	879.325	1019.35	1178.75	1539.15	2219.47	2527.74	2850.41	2966.41	3001.39	3015.02	3177.03
587	638.002	749.656	898.633	1042.43	1202.59	1570.39	2249.54	2554.26	2872.17	2984.95	3017.75	3029.1	3194.03
588	649.537	762.519	919.046	1067.68	1230.63	1602.33	2280.05	2583.88	2895.37	3006.89	3037.02	3047.05	3209.39
589	662.56	775.318	939.848	1095.82	1258.02	1633.06	2311.67	2611.16	2914.87	3026.52	3057.13	3063.08	3225.31
590	674.935	788.85	960.889	1123.7	1287.98	1666.25	2344.06	2639.66	2936.78	3048.29	3075.5	3081.17	3246.28
591	687.744	802.665	983.913	1152.71	1318.61	1698.68	2376.53	2670.35	2957.7	3069.41	3094.77	3098.54	3265.1
592	700.268	819.005	1007.07	1182.23	1350.07	1732.69	2410.61	2702.3	2979.68	3091.2	3112.39	3114.25	3283
593	715.22	835.578	1033.44	1214.69	1382.88	1769.29	2444.81	2735.18	3003.22	3115.46	3133.83	3129.48	3302.35
594	731.082	853.759	1060.81	1247.4	1417.28	1806.04	2481.28	2765.86	3026.51	3136.93	3152.32	3148.42	3320.82
595	747.86	872.266	1087.98	1281.53	1452.5	1842.59	2516.17	2795.66	3048.32	3158.56	3171.29	3165.47	3339.09
596	764.49	892.067	1116.53	1315.3	1488.13	1879.73	2551.21	2825.19	3066.2	3175.94	3188.06	3180.73	3356.18
597	781.071	910.989	1144.45	1348.47	1522.7	1916.79	2584.49	2851.86	3084.29	3195.72	3203.51	3193.57	3371.27
598	799.095	930.29	1172.55	1381.62	1558.31	1952.65	2611.96	2875.86	3099.81	3210.61	3215.88	3205.66	3383.43
599	816.619	951.621	1201.16	1417.26	1593.95	1988.18	2640.11	2899.94	3115.87	3221.43	3225.97	3213.59	3391.78
600	836.145	972.758	1230.94	1452.03	1629.4	2024.07	2666.56	2922.23	3127.62	3234.48	3235.61	3222.48	3401.33
601	854.932	994.3	1260.33	1487.38	1665.04	2059.92	2692.49	2944.96	3139.39	3245.15	3243.33	3228.32	3407.49
602	873.61	1016.39	1290.56	1521.98	1701.91	2096.12	2717.49	2964.71	3149.71	3253.04	3248.53	3233.46	3413.91
603	894.545	1038.67	1322.09	1557.25	1737.66	2131.34	2740.42	2981.66	3159.72	3261.76	3254.01	3235.7	3416.86
604	915.665	1062.51	1353.89	1592.28	1775.21	2167.6	2766.07	2998.86	3168.84	3268.73	3260.56	3238.57	3421.28
605	939.93	1086.96	1387.26	1629.39	1813.69	2204.9	2789.86	3016.53	3177.35	3275.87	3264.15	3242.27	3424.92
606	964.372	1113.54	1424.15	1668.36	1854.86	2244.59	2815.88	3035.69	3188.56	3284.07	3271.75	3246.93	3430.48
607	992.44	1141.99	1464.21	1711.24	1895.28	2285.56	2844.03	3055.42	3203.7	3293.67	3280.34	3255.31	3438.03
608	1021.16	1172.24	1505.76	1756.19	1942.16	2329.46	2873.44	3079.25	3221.14	3308.1	3292.29	3269.67	3447.41
609	1053.59	1203.64	1550.23	1801.38	1988.4	2375.45	2905.1	3103.11	3240.14	3324.98	3304.11	3281.31	3457.01
610	1090.18	1239.07	1599.42	1853.13	2038.3	2426.41	2939.87	3130.78	3263.01	3347.68	3318.97	3298.29	3472.39
611	1127.93	1276.9	1650.85	1904.02	2092.15	2479.13	2975.9	3159.92	3287.27	3369.43	3338.89	3316.43	3486.9
612	1167.64	1319.25	1703.97	1960.83	2149.3	2533.31	3016.68	3195.08	3315.79	3395.15	3361.91	3337.34	3505.52
613	1212.59	1363.65	1762.42	2020.4	2208.55	2588.74	3057.46	3230.66	3346.25	3425.97	3388.12	3362.51	3527.14
614	1259.64	1411.97	1823.22	2081.97	2271.23	2649.46	3101.08	3270.15	3378.39	3455.37	3414.81	3389.78	3552.78
615	1309	1463.38	1884.66	2147.01	2334.81	2708.98	3146.2	3311.47	3410.07	3488.5	3445.02	3418.81	3581
616	1363.46	1517.89	1950.3	2215.28	2400.06	2773.86	3193.62	3355	3446.6	3526.48	3478.73	3449.76	3611.38
617	1421.42	1572.89	2015.02	2283	2464.72	2832.95	3241.64	3397.43	3482.61	3559.63	3510.31	3479.99	3641.06
618	1477.89	1629.19	2080.2	2353.43	2530.99	2892.89	3286.32	3439.67	3518.1	3593.82	3541.12	3510.91	3670.88
619	1534.49	1686.07	2147.2	2421.45	2596.1	2953.33	3332.11	3479.83	3552.75	3623.69	3572.27	3541.04	3702
620	1594.8	1745.59	2213.98	2487.22	2659.65	3014.06	3377.98	3521.18	3586.07	3659.08	3599.31	3571.29	3729.61
621	1653.87	1804.86	2281.24	2554.3	2722.29	3068.64	3421.1	3558.68	3617.3	3687.96	3625.83	3595.41	3752.16
622	1714.82	1865.4	2347.21	2619.49	2782	3121.81	3460.82	3596.04	3647.36	3714.68	3648.98	3619.58	3776.57
623	1777.21	1925.17	2413.23	2683.75	2842.72	3173.06	3497.38	3628.34	3673.13	3740.56	3672.09	3643.95	3801.32
624	1836.53	1984.99	2475.77	2743.13	2899.34	3219.72	3529.69	3655.41	3695.32	3759.94	3689.1	3662.21	3817.24
625	1893.29	2042.48	2532.11	2797.44	2949.8	3260.69	3553.65	3674.21	3708.79	3772.07	3698.97	3671.41	3828.99
626	1950.98	2099.73	2588.45	2849.1	2999.17	3298.74	3575.93	3691.91	3720	3778.42	3707.02	3679.63	3836.97
627	2009.58	2156.65	2644.13	2899.27	3044.19	3332.04	3593.04	3705.63	3727.8	3784.93	3711.35	3680.51	3840.15
628	2065.58	2211.5	2696.19	2946.18	3086.64	3360.84	3600.88	3712.29	3730.92	3783.48	3710.52	3679.97	3837.79
629	2119.03	2264.68	2745.14	2989.3	3126.1	3385.44	3610.19	3716.52	3731.82	3779.85	3707.67	3673.96	3833.94
630	2168.6	2315.01	2788.93	3027.57	3159.67	3403.82	3614.64	3715.17	3724.97	3772.51	3699.91	3664.99	3823.76
631	2219	2363.84	2830.02	3061.06	3190.96	3419.82	3614.46	3710.78	3715.52	3760.42	3688.25	3652.43	3811.44
632	2267.44	2412.39	2868.74	3093.29	3217.43	3432.85	3612.12	3701.12	3703.71	3742.19	3673.64	3637.97	3795.76
633	2312.78	2455.78	2902.74	3118.22	3239.07	3439.12	3603.27	3687.35	3687.66	3722.66	3654.78	3618.98	3775.72
634	2358.97	2501.86	2936.23	3143.37	3259.49	3444.13	3595.67	3673.03	3670.85	3701.76	3636.55	3600.22	3754.17
635	2406.76	2544.59	2969.45	3170.39	3279.3	3448.53	3585.98	3660	3655.29	3682.35	3617.03	3584.48	3733.44
636	2453.56	2589.85	3004.58	3194.71	3299.96	3452.61	3579.86	3646.11	3641.59	3661.69	3600.75	3567.32	3711.73
637	2501.97	2632.77	3036.79	3218.65	3318.02	3457.74	3573.24	3631.75	3629.55	3646.37	3584.38	3551.31	3692.86
638	2549.91	2675.57	3067.83	3239.51	3337.28	3462.34	3569.88	3621.35	3618.17	3631.75	3571.19	3537.51	3674
639	2599.25	2719.17	3100.35	3262.82	3353.71	3468.27	3564.82	3612.2	3607.14	3618.93	3558.55	3523.96	3657.94
640	2648.86	2766.13	3131.49	3287.45	3374.13	3471.78	3562.42	3603.95	3596.7	3606.48	3548.27	3516.71	3645.45
641	2698.24	2814.22	3161.21	3309.27	3392.43	3476.84	3561.39	3596.57	3589.71	3595.04	3538.59	3509.46	3633.96
642	2748.23	2860.22	3190.74	3332.46	3409.85	3482.92	3562.95	3592.8	3582.46	3587.15	3530.44	3504.37	3624.08
643	2800.68	2906.15	3222.25	3355.9	3427.87	3490.46	3563.3	3588.06	3576.53	3581.03	3524.63	3500.63	3618.52
644	2852.94	2955.87	3254.7	3379.09	3447.04	3501.99	3566.31	3586.72	3572.58	3575.23	3521.77	3494.92	3613.56
645	2904.41	3004.11	3283.58	3402.81	3463.65	3509.54	3570.08	3585.41	3567.54	3572.59	3519.86	3491.96	3608.56
646	2958.75	3052.09	3313.74	3424.41	3480.99	3520.13	3571.09	3584.69	3565.19	3569.16	3518.7	3490.52	3605.91
647	3009.56	3098.56	3340.49	3442.17	3494.45	3526.8	3571.76	3581.66	3560.1	3564.25	3513.23	3489.54	3600.52
648	3057.53	3141.68	3366	3461.62	3507.91	3536.61	3570.54	3579.09	3556.3	3560.02	3507.22	3486.37	3594.73
649	3105.2	3183.66	3390.56	3479.73	3519.25	3545.74	3571.42	3575.43	3553.39	3554.87	3502.42	3484.34	3590.24
650	3154.71	3228.05	3416.13	3495.67	3530.07	3551.35	3573.01	3574.61	3547.75	3550.83	3497.15	3482.34	3584.2
651	3198.98	3270.29	3439.45	3511.39	3540.88	3556.29	3572.03	3572.74	3543.57	3544.57	3495.75	3479.83	3579.57
652	3245.2	3310.06	3461.17	3525.92	3549.6	3562.75	3569.34	3569.44	3540.07	3537.74	3493.84	3477.89	3577.15
653	3289.24	3346.58	3482.2	3539.19	3559.8	3567.67	3568.28	3566.14	3535.71	3534.2	3492.22	3474.45	3572.84
654	3327.36	3379.15	3498.89	3550.24	3565.14	3569.95	3561.82	3559.34	3529.89	3525.46	3485.9	3466.27	3562.99
655	3365.38	3411.1	3514.67	3560.7	3572.23	3573.6	3554.67	3554.93	3522.88	3518.97	3479.43	3462.33	3555.73
656	3402.24	3442.51	3531.63	3573	3577.14	3575.35	3550.05	3550.73	3518.36	3513.84	3476.55	3457.89	3547.91
657	3433.59	3472.13	3546.96	3581	3581.67	3577.72	3543.33	3544.58	3511.59	3508.85	3471.02	3448.19	3538.41
658	3460.52	3494.25	3553.79	3585.39	3582.22	3575.18	3532.78	3536.25	3501.93	3499.39	3464.04	3441.04	3526.62
659	3485.64	3517.21	3560.26	3589.49	3581.14	3570.49	3523.29	3527.19	3490.2	3490.52	3456.85	3432.02	3515.89
660	3507.75	3538.95	3565.02	3589.04	3575.63	3563.36	3511.08	3517.05	3475.66	3478.86	3444.99	3420.31	3501.3
661	3526.53	3555.26	3566.38	3585.69	3569.01	3556.7	3493.38	3502.37	3460.96	3465.62	3431.05	3408.64	3486.51
662	3541.2	3569.02	3567.42	3581.52	3560.84	3545.28	3476.17	3486.02	3444.87	3448.3	3415.89	3393.22	3466.69
663	3550.55	3575.3	3561.83	3574.2	3549.07	3531.56	3454.65	3468.44	3426.21	3431.9	3396.34	3375.55	3445.21
664	3563.01	3583.59	3558.29	3568.57	3540.17	3517.86	3435.93	3450.59	3407.89	3414.27	3380.33	3359.94	3423.46
665	3569.48	3586.11	3548.99	3557.74	3527.16	3501.86	3417.22	3429.88	3386.01	3393.01	3363.87	3340.77	3402.29
666	3573.75	3589.18	3541.37	3543.53	3514.04	3486.05	3397.76	3408.82	3366.32	3371.96	3343.88	3319.94	3379.2
667	3574.77	3586.05	3529.18	3528.52	3497.41	3468.32	3376.3	3387.05	3344.06	3350.65	3322.8	3300.62	3353.95
668	3573.57	3584.3	3515.39	3511.27	3479.88	3447.87	3354.96	3364.06	3319.91	3327.36	3300.49	3280.9	3328.34
669	3571.92	3579.39	3500.91	3497.2	3459.85	3428.81	3329.65	3339.59	3295.45	3302.16	3275.95	3258.55	3303.14
670	3566.04	3570.55	3482.18	3476.48	3439.44	3405.45	3305.26	3314.43	3268.96	3276.16	3250.22	3234.61	3277.02
671	3557.84	3557.78	3463.06	3453.39	3416.1	3381.56	3279.76	3287.45	3242.59	3248.57	3220.57	3208.16	3247.47
672	3545.89	3542.39	3442.61	3428.27	3390.66	3352.27	3253.04	3256.7	3211.11	3216.86	3193.5	3180.53	3215.53
673	3536.84	3532.09	3426.06	3405.53	3368.68	3329.56	3227.51	3229.63	3183.97	3189.32	3168.05	3154.57	3188.59
674	3527.49	3521.8	3409.16	3384.68	3347.76	3307.75	3202.95	3205.5	3158.49	3162.08	3143.75	3131.18	3162.73
675	3511.69	3504.36	3385.68	3358.18	3323.37	3281.74	3175.29	3178.11	3129.09	3131.7	3116.55	3108.16	3133.57
676	3498.38	3488.23	3363.28	3333.37	3299.34	3257.54	3146.28	3151.55	3100.63	3101.39	3090.27	3084.45	3106.18
677	3476.45	3466.04	3336.04	3304.78	3270.2	3229.11	3116.28	3120.48	3070.17	3069.45	3059.95	3055.42	3073.08
678	3456.4	3443.19	3308.37	3276.55	3241.43	3197.09	3085.89	3087.05	3039.87	3033.8	3029.7	3025.88	3040.81
679	3437.31	3419.52	3279.78	3248.2	3211.96	3165.58	3056.94	3054.01	3009.02	2997.65	3000.24	2998.49	3009.08
680	3416.95	3399.22	3255	3219.3	3182.14	3135.76	3027.42	3022.96	2978.36	2963.09	2971.6	2969.62	2977.52
681	3394.87	3374.51	3227.57	3189.89	3152.95	3106	2998.82	2991.15	2948.38	2930.77	2941.9	2940.12	2944.8
682	3372.9	3348.18	3199.6	3159.94	3123.21	3074.32	2966.73	2959.18	2918.79	2897.75	2910.92	2909.54	2912.91
683	3348.64	3322.39	3171.57	3131.54	3095.83	3044.86	2937.46	2930.39	2890.34	2866.16	2880.83	2882.5	2881.6
684	3322.43	3297.69	3143.69	3101.85	3068.08	3016.18	2906.41	2900.33	2862.4	2834.83	2851.73	2854.65	2849.83
685	3296.69	3274.22	3116.92	3070.64	3041.13	2989.68	2877.12	2872.07	2834.16	2807.61	2823.33	2829.69	2819.6
686	3270.09	3249.84	3089.66	3040.24	3011.13	2959.35	2849.13	2840.76	2807.48	2778.48	2796.04	2801.21	2789.96
687	3242.82	3224.44	3061.68	3009.61	2983.65	2931.76	2817.82	2812.31	2780.7	2748.44	2768.39	2773.39	2760.06
688	3218.75	3197.76	3032.62	2980.75	2953	2902.62	2786.86	2783.19	2752.45	2720.71	2740.52	2749.75	2731.99
689	3194.21	3176.54	3007.36	2953.2	2926.98	2875.85	2757.94	2755.75	2726.49	2694.12	2714.21	2725.36	2705.02
690	3166.61	3151.66	2978.15	2922.81	2897.69	2849.03	2729.61	2729.44	2700.69	2663.25	2685.18	2697.35	2676.47
691	3139.67	3124.11	2949.21	2893.57	2869.47	2820.71	2697.77	2698.64	2672.99	2633.22	2658.77	2672.23	2646.16
692	3115.02	3099.76	2923.71	2866.99	2844.07	2792.92	2670.07	2671.67	2646.88	2605.79	2634.31	2647.14	2618.53
693	3087.28	3073.53	2895.79	2839.43	2817.46	2769.28	2641.54	2644.64	2620.38	2577.38	2609.57	2622.19	2590.5
694	3062.93	3049.82	2869.86	2810.24	2792.9	2742.74	2615.65	2617.63	2593.52	2551.57	2586.98	2598.14	2564.51
695	3036.88	3024.47	2841.76	2780.28	2764.13	2717.64	2589.52	2591.04	2568.81	2525.87	2562.02	2572.91	2539.07
696	3011.97	3000.61	2818.67	2753.33	2738.56	2694.72	2563.34	2566.1	2545.95	2503.18	2535.65	2549.23	2511.76
697	2985.41	2973.25	2791.72	2726.28	2711.83	2670.14	2537.84	2540.04	2521.41	2478.43	2511.51	2526.89	2484.42
698	2959.62	2948.5	2766.3	2700.71	2684.27	2647.49	2512.82	2515.21	2497.73	2453.62	2488.26	2502.28	2459.26
699	2934.91	2920.65	2742.05	2675.27	2656.01	2623.53	2486.85	2491.07	2475.72	2427.9	2465.82	2476.8	2433.79
700	2908.02	2894.61	2715.7	2645	2631.54	2599.47	2460.62	2464.98	2451.78	2402.29	2441.63	2453.58	2406.3
701	2881.89	2870.24	2693.14	2618.83	2605.98	2575.45	2435.5	2439.21	2426.24	2376.91	2417.47	2429.11	2378.82
702	2856.79	2847.27	2669.86	2594.1	2581.66	2553.27	2411.33	2415.78	2404.76	2352.63	2397.67	2407.41	2354.81
703	2833.71	2824.01	2648.81	2571.43	2559.61	2534.91	2389.68	2395.35	2383.2	2331.59	2378.09	2387.8	2333.44
704	2807.93	2798.57	2623.43	2547.43	2534.9	2513.23	2364.58	2373.52	2360.79	2305.12	2357.39	2367.93	2310.15
705	2779.83	2769.35	2594.99	2518.19	2507.34	2488.72	2337.45	2346.98	2334.48	2278.12	2332.71	2342.27	2282.35
706	2751.46	2741.32	2565.93	2493.11	2480.53	2464.39	2309.8	2320.46	2309.24	2252.25	2308.68	2316.96	2255.03
707	2722.26	2708.72	2535.58	2462.69	2450.19	2436.29	2281.58	2292.51	2282.77	2225.31	2281.91	2289.27	2224.81
708	2695.56	2679.7	2508.35	2433.3	2422.96	2409.1	2255.57	2266.73	2257.26	2196.92	2255.96	2264.45	2197.87
709	2666.56	2649.95	2480.93	2406.24	2394.73	2384.58	2228.08	2242.66	2230.87	2169.34	2230.08	2238.13	2168.21
710	2636.37	2622.01	2453.69	2377.51	2364.65	2360.79	2201.61	2217.15	2204.58	2143.15	2203.59	2212.78	2139.99
711	2606.04	2592.38	2425.5	2347.06	2337	2333.72	2173.68	2190.92	2178.32	2117.49	2177.99	2186.8	2110.16
712	2575.2	2561.6	2396.34	2314.95	2307.7	2306.43	2142.9	2164.71	2152.81	2089.96	2153.43	2159.74	2083.18
713	2543.51	2531.42	2368.97	2286.39	2280.6	2281.39	2116.27	2140.5	2128.07	2062.73	2128.59	2135.14	2056.98
714	2513.27	2500.47	2341.18	2255.6	2252.38	2254.62	2086.84	2114.19	2101.59	2035.55	2102.86	2109.43	2027.27
715	2481.79	2469.3	2312.84	2225.06	2223.3	2228.45	2056.73	2086.93	2074.88	2008.69	2074.83	2084.79	1998.03
716	2452.1	2437.79	2284.08	2195.06	2194.43	2200.59	2027.57	2061.54	2048.95	1979.38	2048.44	2057.57	1970.2
717	2421.75	2407.1	2254.89	2167.35	2166.13	2175.63	1997.36	2036.66	2022.99	1949.39	2019.93	2031.86	1941.22
718	2389.87	2375.93	2226.48	2136.19	2137.65	2147.53	1967.96	2008.98	1993.93	1920.33	1990.93	2004.93	1913.36
719	2357.83	2345.97	2197.04	2105.11	2110.01	2119.6	1939.61	1982.49	1967	1888.22	1965.28	1977.58	1883.41
720	2324.64	2311.21	2164.78	2072.37	2077.18	2089.82	1908.35	1954.58	1938	1855.44	1934.92	1947.93	1853.59
721	2293.23	2279.01	2134.7	2041.17	2048.14	2060.14	1876.78	1924.47	1907.98	1826.2	1906.08	1920.58	1823.86
722	2259.46	2245.06	2105.43	2010.5	2018.64	2030.16	1845.85	1895.84	1879.15	1796.49	1876.81	1892.54	1794.27
723	2225.36	2208.7	2074.29	1974.8	1986.86	2000.22	1815.28	1866.94	1849.22	1764.04	1846.53	1861.44	1763.47
724	2192.21	2174.12	2042.6	1940.82	1954.68	1967.95	1784.29	1837.26	1820.15	1734.63	1815.78	1832.17	1735.37
725	2156.92	2138.31	2008.67	1906.16	1920.64	1936.86	1751.44	1806.4	1791.07	1702.52	1783.62	1801.86	1704.4
726	2121.09	2102.14	1975.35	1872.11	1888.14	1905.47	1719.97	1775.1	1760.32	1672	1753.21	1770	1672.43
727	2085.86	2065.28	1941.25	1838.89	1855.85	1873.88	1687.04	1742.32	1731.56	1639.87	1722.29	1739.97	1641.15
728	2049.58	2030.05	1905.72	1803.29	1821.03	1840.26	1653.05	1710.13	1699.88	1606.64	1691.26	1706.75	1608.68
729	2013.79	1993.5	1869.55	1766.48	1787.41	1806.43	1618.09	1675.76	1667.86	1574.8	1658.46	1675.68	1575.43
730	1976.93	1957.45	1834.69	1731.09	1754.9	1774.73	1584.55	1641.44	1634.03	1541.56	1625.9	1645.52	1543.52
731	1937.56	1918.71	1798.84	1696.34	1720.36	1740.96	1550.93	1608.54	1600	1509.54	1594.24	1611.73	1511.55
732	1898.09	1879.47	1761.58	1659.66	1685.39	1704.93	1516.57	1573.04	1567.14	1475.57	1561.26	1579.09	1478.53
733	1858.19	1838.92	1723.8	1623.86	1649.84	1670.72	1482.89	1537.83	1531.46	1442	1528.55	1546.26	1444.87
734	1817.66	1797.4	1684.09	1585.97	1613.49	1634.33	1447.52	1501.53	1497.03	1406.32	1493	1511.27	1411
735	1776.19	1753.75	1644.12	1548.02	1577.15	1597.01	1411.47	1464.56	1460.54	1372.33	1458.88	1474.37	1374.68
736	1732.53	1710.5	1602.85	1509.79	1539.54	1558.88	1375.05	1427.38	1425.1	1337.07	1425.2	1438.94	1337.64
737	1691.1	1666.4	1563.12	1470.32	1500.35	1520.82	1339.59	1391.07	1389.23	1302.39	1390.53	1404.75	1301.82
738	1645.79	1623.69	1523.02	1431.1	1462.33	1481.71	1302.72	1354	1351	1268.53	1354.77	1369.9	1265.03
739	1602.48	1581.81	1481.84	1393.83	1422.75	1443.63	1266.47	1317.29	1314.74	1233.92	1319.92	1334.14	1228.69
740	1559.41	1539.89	1440.35	1353.96	1382.1	1405.2	1231.48	1279.32	1277.69	1198.86	1285.15	1299.06	1194.36
741	1515.76	1497.04	1401.89	1316.09	1344.04	1366.01	1195.15	1242.88	1243.1	1165.04	1251.35	1263.63	1159.65
742	1473.07	1454.11	1363.01	1278.48	1307.13	1329.53	1161.36	1208.63	1207.52	1130.8	1218.04	1229.35	1126.02
743	1431.58	1414.09	1324.89	1244.07	1271.54	1293.55	1128.74	1176.15	1174.24	1098.83	1183.72	1197.46	1091.9
744	1392.22	1374.96	1287.48	1208.86	1236.54	1258.21	1095.4	1143.82	1140.99	1066.98	1149.75	1164.35	1058.78
745	1352.6	1336.3	1250.42	1175.08	1202.61	1224.73	1063.13	1112.61	1108.5	1036.9	1116.47	1131.19	1027.27
746	1314.51	1299.35	1214.18	1141.9	1169.38	1191.16	1033.39	1083.17	1077.44	1005.63	1084.58	1099.39	997.903
747	1278.67	1263	1181.06	1111.26	1137.94	1160.76	1005.2	1054.13	1047.87	976.816	1053.62	1070.06	969.183
748	1244.39	1227.53	1150.05	1079.19	1108.69	1129.31	978.015	1025.38	1019.16	948.775	1025.36	1040.4	942.617
749	1213.29	1194.81	1119.65	1051.52	1080.4	1101.87	952.338	1000.28	993.334	921.928	998.372	1013.17	916.759
750	1182.7	1163.49	1091.8	1024.9	1052.74	1075.18	926.686	976.693	968.871	898.667	971.212	986.944	894.831
751	1156.51	1136.51	1066.65	1001.8	1029.05	1051.35	904.766	954.427	947.935	877.774	947.525	963.724	874.094
752	1133.05	1110.24	1045.04	979.083	1005.93	1028.25	883.911	935.677	927.588	858.116	926.011	942.948	854.242
753	1112.37	1087.87	1024.21	957.829	986.002	1008.84	865.266	917.136	909.162	839.655	906.312	922.97	837.476
754	1092.68	1068.02	1005.79	939.435	966.983	991.21	846.975	900.58	893.692	823.958	889.057	905.8	822.584
755	1075.75	1048.82	986.258	921.652	949.342	974.758	830.658	886.504	879.48	808.757	872.223	889.231	807.599
756	1060.39	1032.13	970.693	906.615	934.523	961.335	816.615	873.803	867.739	796.233	857.723	874.145	795.136
757	1045.5	1016.83	955.804	891.459	920.603	947.494	802.232	861.558	855.083	783.306	843.313	861.41	781.825
758	1029.48	1001.76	940.033	875.453	905.965	933.115	789.776	849.951	840.711	770.207	830.198	848.379	769.542
759	1015.53	986.962	926.849	862.485	893.153	922.02	778.156	838.726	829.642	758.612	817.806	837.27	758.438
760	1001.13	972.768	914.885	850.655	880.875	911.203	766.865	828.238	817.95	746.447	807.053	824.692	748.059
761	985.689	958.854	901.442	837.957	867.922	897.385	755.605	817.086	805.963	735.211	795.625	811.759	736.768
762	970.827	944.066	887.295	825.622	854.552	883.606	744.164	804.871	793.887	723.238	782.894	798.506	725.199
763	955.628	927.905	872.438	812.158	840.134	871.025	732.548	792.304	781.167	710.407	770.617	784.146	713.719
764	939.095	910.723	856.689	796.749	825.172	855.013	719.804	778.746	767.674	697.169	755.819	769.326	700.577
765	920.943	893.23	839.398	780.945	808.888	838.993	705.914	763.301	752.453	683.109	742.018	753.645	686.079
766	900.345	873.941	820.185	763.898	790.987	821.263	690.468	746.763	736.957	668.913	725.884	737.044	670.485
767	879.976	853.408	801.068	745.686	772.52	802.021	675.163	728.729	719.537	653.17	708.492	719.631	655.553
768	856.56	831.858	780.223	726.474	752.664	780.562	657.672	710.937	699.647	636.675	689.741	698.957	637.374
769	833.061	809.325	758.129	706.991	731.52	758.847	640.778	692.014	680.286	618.473	670.881	678.53	618.975
770	807.223	785.095	733.423	684.897	709.433	734.575	621.343	669.97	658.3	598.502	649.903	656.821	599.748
771	780.392	758.626	709.609	663.722	687.364	710.332	601.301	649.221	637.447	579.211	629.195	634.344	579.695
772	753.631	733.345	684.404	641.96	664.777	686.002	581.08	628.327	615.141	560.589	607.194	611.872	559.724
773	725.843	707.611	658.407	619.233	640.752	660.393	560.107	606.109	592.161	540.658	583.717	587.979	538.775
774	698.551	680.552	633.538	596.13	616.912	635.957	539.406	583.773	569.989	520.599	561.908	564.557	519.143
775	670.696	653.068	607.85	573.673	593.331	611.372	519.079	560.755	547.298	500.671	539.02	541.703	498.158
776	643.609	626.936	584.444	550.37	569.727	586.283	499.803	538.106	525.59	480.725	516.785	519.956	478.831
777	618.936	600.816	562.005	527.831	547.529	562.809	479.664	516.257	504.478	462.026	496.235	498.041	459.414
778	593.106	576.296	539.966	506.155	525.949	538.914	459.498	495.246	483.651	443.847	474.831	476.632	440.361
779	567.068	552.918	518.337	484.981	503.795	515.879	440.384	474.209	462.895	426.46	454.377	456.979	421.467
780	544.319	530.502	498.013	465.248	483.482	494.033	422.151	454.71	443.613	410.616	435.499	438.72	404.456
781	523.208	509.099	477.776	446.659	464.198	474.235	405.153	436.128	425.762	394.976	417.229	420.823	387.605
782	502.227	489.411	459.687	428.509	445.92	454.203	387.957	418.921	408.06	379.065	400.081	404.37	371.774
783	482.293	470.391	441.56	411.202	428.445	436.389	372.095	400.782	392.045	364.922	384.485	387.548	356.546
784	463.723	452.28	424.732	394.214	410.92	419.047	357.305	386.718	378.115	351.199	370.323	372.179	342.514
785	446.108	435.321	408.181	379.787	396.314	403.647	343.616	373.273	363.943	338.691	356.21	358.497	329.245
786	428.751	419.453	393.383	365.292	381.255	389.467	330.495	359.284	350.388	326.194	343.012	345.359	316.125
787	412.725	404.207	379.091	350.926	367.059	374.79	318.33	346.24	336.415	313.888	330.468	332.913	303.116
788	396.942	390.694	365.88	338.77	353.768	360.979	307.817	334.588	324.534	303.159	318.77	321.02	292.321
789	383.265	378.352	353.39	327.436	341.085	348.728	297.2	323.334	313.579	292.838	308.327	310.151	281.626
790	369.622	366.579	341.959	316.888	328.98	336.59	287.342	312.701	302.082	283.074	298.322	299.071	271.831
791	357.167	354.886	330.598	306.956	317.619	325.253	279.221	302.431	291.895	274.497	288.18	288.926	263.067
792	345.144	343.392	319.065	297.381	306.893	314.598	270.779	292.668	282.239	266.045	279.193	278.264	254.101
793	333.273	332.68	309.158	287.639	296.241	304.808	262.178	282.814	272.816	256.792	270.164	268.586	245.405
794	322.187	322.161	298.693	278.963	286.97	294.122	254.011	273.903	264.103	248.412	261.137	259.818	237.505
795	311.541	312.708	288.562	270.396	277.201	284.42	245.977	264.525	255.605	240.494	253.28	250.953	229.61
796	301.163	302.252	278.518	262.107	267.866	274.325	238.329	255.862	247.609	233.016	245.617	242.756	222.107
797	292.273	293.261	269.879	254.918	259.687	265.547	231.998	247.916	239.82	224.103	238.472	235.29	215.107
798	282.544	284.079	260.837	248.47	251.748	256.843	224.904	240.946	232.349	216.848	231.661	227.071	207.911
799	273.988	275.48	252.227	242.167	244.83	248.815	218.881	233.795	226.107	209.54	224.757	220.549	201.993
800	265.698	268.404	244.212	235.581	238.251	241.303	212.935	226.514	220.054	202.847	217.505	214.036	196.205
801	258.129	261.314	237.939	230.196	231.674	234.491	207.501	220.984	214.107	197.168	212.229	207.769	191.089
802	251.941	254.19	231.166	224.747	225.371	228.334	202.226	215.216	208.234	191.625	205.709	201.528	185.819
803	244.968	246.892	224.718	219.5	220.147	222.202	197.232	209.352	202.424	185.913	200.1	195.91	180.732
804	238.46	240.131	219.289	213.868	214.648	215.939	192.151	203.752	197.643	181.193	195.221	190.459	175.51
805	232.153	234.327	213.172	208.776	209.663	210.252	187.444	198.422	191.821	176.432	188.894	185.227	170.794
806	226.587	228.275	208.16	203.274	204.375	204.471	182.836	193.624	187.377	171.974	184.122	179.713	166.707
807	221.31	222.049	202.833	198.413	199.243	198.685	178.237	188.671	182.631	167.456	179.608	174.797	162.055
808	215.453	216.069	197.531	193.923	194.599	193.054	174.105	183.716	177.986	163.296	174.824	169.502	157.703
809	210.289	210.537	193.246	189.596	190.245	187.782	170.056	178.345	173.438	158.762	170.057	165.576	153.813
810	205.945	205.081	188.195	185.556	186.194	183.034	166.264	173.771	169.703	155.382	165.38	161.804	150.085
811	201.151	200.258	183.292	181.045	181.695	179.187	162.455	169.234	165.885	151.223	161.27	157.289	146.029
812	197.007	195.565	178.909	176.988	177.172	174.578	158.311	165.002	162.178	147.47	157.046	153.036	143.342
813	193.064	190.176	174.681	173.196	173.254	170.722	154.626	161.014	158.096	143.951	153.331	149.332	139.814
814	188.732	185.193	170.805	169.357	169.422	166.841	150.946	158.485	154.236	140.063	149.211	145.951	136.359
815	184.374	181.041	167.277	166.27	165.707	163.051	147.52	154.99	150.19	137.338	145.282	142.683	133.034
816	180.667	176.781	163.997	162.406	161.755	159.276	144.802	151.296	146.458	133.75	141.243	139.432	129.885
817	176.856	173.252	160.988	159.183	158.384	155.319	142.208	148.005	142.951	131.314	137.306	136.536	126.476
818	172.453	169.665	157.979	156.787	154.817	151.836	138.987	144.993	140.075	129.376	134.269	133.613	124.255
819	168.936	166.2	154.794	154.257	151.137	149.177	136.356	142.147	137.501	126.322	131.567	130.245	121.394
820	165.165	162.582	151.621	151.501	147.545	145.813	133.832	139.429	134.368	123.44	128.581	127.686	118.99
821	162.166	159.303	148.715	148.638	143.904	142.263	131.557	136.003	131.418	121.352	126.146	124.904	116.474
822	158.385	156.235	146.797	145.688	140.139	138.968	128.582	133.529	128.399	118.271	123.219	121.94	113.515
823	155.101	153.14	144.786	142.845	136.758	136.438	125.706	131.168	125.868	115.606	119.831	119.435	111.396
824	152.257	150.036	141.91	140.119	133.803	133.235	123.969	127.918	123.165	113.614	117.261	116.782	109.006
825	148.564	147.436	139.547	137.338	130.523	130.435	121.783	125.479	120.772	111.308	114.792	114.904	106.06
826	145.339	144.576	137.289	135.094	127.625	127.598	119.642	122.726	118.644	108.344	112.781	112.781	104.276
827	142.535	141.936	134.901	132.487	125.129	124.675	117.926	119.958	116.49	105.427	110.423	110.639	101.607
828	140.241	139.845	132.645	130.248	122.559	122.202	115.654	118.21	114.312	103.923	108.028	108.373	99.555
829	137.797	137.539	130.629	127.824	120.291	119.979	113.752	116.233	112.492	101.895	105.899	106.151	97.3198
830	135.758	135.117	128.046	125.267	117.877	117.66	111.406	113.916	110.753	100.214	103.454	103.788	95.2941
831	133.636	132.094	126.094	123.349	115.758	115.446	109.113	112.475	108.893	98.1439	102.074	101.326	93.5309
832	130.772	129.682	123.975	121.12	113.32	113.901	107.266	110.722	106.967	96.1018	99.8268	98.8579	91.9023
833	128.252	127.512	121.554	118.801	111.52	112.27	105.282	108.663	105.089	94.1764	98.0445	96.7816	90.0192
834	125.837	125.782	119.503	116.177	109.267	110.269	103.211	106.868	103.373	92.2091	96.1421	93.8406	87.8055
835	123.574	123.67	117.57	114.4	106.997	108.218	101.495	105.186	101.194	90.6283	93.9564	91.4163	86.6369
836	121.289	121.296	115.188	112.134	104.58	106.203	99.4677	103.226	99.1384	88.8594	91.989	89.3987	84.9577
837	119.059	118.923	112.781	109.891	102.182	104.229	97.4401	101.273	97.0941	87.1236	90.0579	87.4547	83.3236
838	116.884	116.551	110.349	107.669	99.8048	102.295	95.4121	99.3253	95.0613	85.4211	88.1631	85.584	81.7346
839	114.764	114.18	107.894	105.468	97.4477	100.403	93.3836	97.3838	93.04	83.7517	86.3046	83.7868	80.1908
840	112.698	111.809	105.414	103.29	95.1108	98.5527	91.3547	95.4483	91.0304	82.1156	84.4824	82.063	78.6922
841	110.688	109.439	102.909	101.133	92.794	96.743	89.3254	93.5188	89.0322	80.5127	82.6965	80.4126	77.2387
842	108.733	107.07	100.381	98.9983	90.4975	94.9745	87.2957	91.5953	87.0456	78.943	80.9469	78.8357	75.8304
843	106.833	104.702	97.8279	96.8851	88.2211	93.2472	85.2655	89.6778	85.0706	77.4064	79.2335	77.3322	74.4673
844	104.988	102.335	95.2507	94.7938	85.9649	91.5611	83.2349	87.7663	83.1072	75.9031	77.5565	75.9022	73.1493
845	103.197	99.9683	92.6491	92.7242	83.7289	89.916	81.2038	85.8607	81.1553	74.433	75.9158	74.5455	71.8765
846	101.462	97.6026	90.0232	90.6763	81.513	88.3122	79.1724	83.9612	79.2149	72.9961	74.3114	73.2623	70.6488
847	99.7821	95.2377	87.3729	88.6503	79.3174	86.7495	77.1405	82.0677	77.2861	71.5923	72.7433	72.0526	69.4664
848	98.1569	92.8736	84.6984	86.646	77.1419	85.228	75.1082	80.1802	75.3689	70.2218	71.2115	70.9162	68.329
849	96.5867	90.5103	81.9995	84.6634	74.9866	83.7476	73.0755	78.2986	73.4632	68.8845	69.716	69.8533	67.2369
850	95.0715	88.1479	79.2763	82.7027	72.8515	82.3084	71.0423	76.4231	71.5691	67.5804	68.2567	68.8638	66.1899

## Sheet: Figure 2D
simulation	pH	10	9.5	9	8.5	8	7.5	7	6.5	6	5.5	5	4.5	4		TAPP-TFPA	pH	L	stdDel L	a	stdDel a	b	stdDel b	ΔE
	pKa																4	105.186	24.674	172.849	9.271	135.042	4.096	125.378
	5	9.9999e-06	3.16218e-05	9.999e-05	0.000316128	0.000999001	0.00315231	0.00990099	0.0306534	0.0909091	0.240253	0.5	0.759747	0.909091			4.5	107.471	23.894	172.637	9.658	134.688	5.369	123.802
	5.1	1.25891e-05	3.98091e-05	0.000125877	0.000397949	0.00125734	0.00396529	0.0124327	0.0382865	0.111816	0.284747	0.557312	0.79924	0.926412			5	115.776	22.456	177.148	9.707	140.426	5.084	116.437
	5.2	1.58487e-05	5.01162e-05	0.000158464	0.000500936	0.00158239	0.00498688	0.0156017	0.0477267	0.136807	0.333861	0.613137	0.833662	0.940649			5.5	112.259	22.446	182.702	9.284	155.827	10.184	114.123
	5.3	1.99522e-05	6.30918e-05	0.000199486	0.000630559	0.00199129	0.00627001	0.0195623	0.0593509	0.166338	0.386863	0.666139	0.863193	0.952273			6	128.262	18.894	170.78	7.19	156.444	7.439	96.1529
	5.4	2.51182e-05	7.94265e-05	0.000251126	0.000793698	0.00250559	0.00788068	0.0245034	0.0735876	0.20076	0.442688	0.715253	0.888184	0.961713			6.5	154.578	13.692	155.215	4.028	168.972	7.158	63.5637
	5.5	3.16218e-05	9.999e-05	0.000316128	0.000999001	0.00315231	0.00990099	0.0306534	0.0909091	0.240253	0.5	0.759747	0.909091	0.969347			7	178.191	10.462	140.332	2.835	184.331	6.454	31.9466
	5.6	3.98091e-05	0.000125877	0.000397949	0.00125734	0.00396529	0.0124327	0.0382865	0.111816	0.284747	0.557312	0.79924	0.926412	0.975497			7.5	186.515	9.137	134.876	2.71	191.807	7.596	19.5131
	5.7	5.01162e-05	0.000158464	0.000500936	0.00158239	0.00498688	0.0156017	0.0477267	0.136807	0.333861	0.613137	0.833662	0.940649	0.980438			8	193.762	7.65	129.402	1.871	198.71	6.795	8.12906
	5.8	6.30918e-05	0.000199486	0.000630559	0.00199129	0.00627001	0.0195623	0.0593509	0.166338	0.386863	0.666139	0.863193	0.952273	0.984398			8.5	202.214	6.916	126.661	1.845	203.216	6.375	3.763
	5.9	7.94265e-05	0.000251126	0.000793698	0.00250559	0.00788068	0.0245034	0.0735876	0.20076	0.442688	0.715253	0.888184	0.961713	0.987567			9	200.173	6.797	126.225	1.76	204.142	3.287	1.54124
	6	9.999e-05	0.000316128	0.000999001	0.00315231	0.00990099	0.0306534	0.0909091	0.240253	0.5	0.759747	0.909091	0.969347	0.990099			9.5	200.727	7.593	124.842	1.815	205.958	6.388	2.93047
	6.1	0.000125877	0.000397949	0.00125734	0.00396529	0.0124327	0.0382865	0.111816	0.284747	0.557312	0.79924	0.926412	0.975497	0.992119			10	198.654	7.664	125.978	2.11	204.226	5.61	0
	6.2	0.000158464	0.000500936	0.00158239	0.00498688	0.0156017	0.0477267	0.136807	0.333861	0.613137	0.833662	0.940649	0.980438	0.99373
	6.3	0.000199486	0.000630559	0.00199129	0.00627001	0.0195623	0.0593509	0.166338	0.386863	0.666139	0.863193	0.952273	0.984398	0.995013
	6.4	0.000251126	0.000793698	0.00250559	0.00788068	0.0245034	0.0735876	0.20076	0.442688	0.715253	0.888184	0.961713	0.987567	0.996035
	6.5	0.000316128	0.000999001	0.00315231	0.00990099	0.0306534	0.0909091	0.240253	0.5	0.759747	0.909091	0.969347	0.990099	0.996848			pH	4	4.5	5	5.5	6	6.5	7	7.5	8	8.5	9	9.5	10
	6.6	0.000397949	0.00125734	0.00396529	0.0124327	0.0382865	0.111816	0.284747	0.557312	0.79924	0.926412	0.975497	0.992119	0.997494		Change @ 523 nm		0.99999	0.962238	0.927536	0.880441	0.81785	0.636554	0.29385	0.171395	0.0380609	0.0689207	0.0706895	1.23831e-05	0.0532962
	6.7	0.000500936	0.00158239	0.00498688	0.0156017	0.0477267	0.136807	0.333861	0.613137	0.833662	0.940649	0.980438	0.99373	0.998009
	6.8	0.000630559	0.00199129	0.00627001	0.0195623	0.0593509	0.166338	0.386863	0.666139	0.863193	0.952273	0.984398	0.995013	0.998418
	6.9	0.000793698	0.00250559	0.00788068	0.0245034	0.0735876	0.20076	0.442688	0.715253	0.888184	0.961713	0.987567	0.996035	0.998743
	7	0.000999001	0.00315231	0.00990099	0.0306534	0.0909091	0.240253	0.5	0.759747	0.909091	0.969347	0.990099	0.996848	0.999001
	7.1	0.00125734	0.00396529	0.0124327	0.0382865	0.111816	0.284747	0.557312	0.79924	0.926412	0.975497	0.992119	0.997494	0.999206
	7.2	0.00158239	0.00498688	0.0156017	0.0477267	0.136807	0.333861	0.613137	0.833662	0.940649	0.980438	0.99373	0.998009	0.999369
	7.3	0.00199129	0.00627001	0.0195623	0.0593509	0.166338	0.386863	0.666139	0.863193	0.952273	0.984398	0.995013	0.998418	0.999499
	7.4	0.00250559	0.00788068	0.0245034	0.0735876	0.20076	0.442688	0.715253	0.888184	0.961713	0.987567	0.996035	0.998743	0.999602
	7.5	0.00315231	0.00990099	0.0306534	0.0909091	0.240253	0.5	0.759747	0.909091	0.969347	0.990099	0.996848	0.999001	0.999684
	7.6	0.00396529	0.0124327	0.0382865	0.111816	0.284747	0.557312	0.79924	0.926412	0.975497	0.992119	0.997494	0.999206	0.999749
	7.7	0.00498688	0.0156017	0.0477267	0.136807	0.333861	0.613137	0.833662	0.940649	0.980438	0.99373	0.998009	0.999369	0.999801
	7.8	0.00627001	0.0195623	0.0593509	0.166338	0.386863	0.666139	0.863193	0.952273	0.984398	0.995013	0.998418	0.999499	0.999842
	7.9	0.00788068	0.0245034	0.0735876	0.20076	0.442688	0.715253	0.888184	0.961713	0.987567	0.996035	0.998743	0.999602	0.999874

## Sheet: Figure 2E
	TAPA-TFPP	TAPP-DMTA	TAPP-TFPA	TAPB-TFPA
pKa experimental	5.6	5.8	6.6	7.6
proton affinity	1183.21	1187.64	1202.17	1203.14
predicted	5.47038	5.83185	7.01613	7.09467

## Sheet: Figure 2H
	1P	2P	3P	4P
solvent volume (mL）	10	30	30	30
Particle amount (mg)	88.5	249.1	170	92.3
particle diameter (nm)	623.339	980.942	2166.69	2595.58
particle daimeter stdev.p (nm)	73.8359	123.332	241.265	308.792
COF density (g·cm-3)	0.453878	0.453878	0.453878	0.453878
Particle concentration (108 Particles/mL)	1538.34	370.343	23.4541	7.40728
Film thickness (nm)	120	210	660	950

## Sheet: Figure 2I
Baseline 100%T		660 nm	3P	210 nm	2P	120 nm	1P		950 nm	4P
Wavelength (nm)	Abs	Wavelength (nm)	Abs	Wavelength (nm)	Abs	Wavelength (nm)	Abs		Wavelength (nm)	Abs
800	-0.500946	800	0.0208954	800	0.0273401	800	0.0483403		800	0.0609397
799	-0.500734	799	0.0207696	799	0.0273748	799	0.048035		799	0.0610755
798	-0.500693	798	0.0207669	798	0.0273624	798	0.0482549		798	0.0610963
797	-0.500666	797	0.0210178	797	0.0274243	797	0.0478972		797	0.0608429
796	-0.500254	796	0.0206576	796	0.027165	796	0.0476459		796	0.0608563
795	-0.500099	795	0.0206104	795	0.0270429	795	0.0473099		795	0.060886
794	-0.499952	794	0.0206322	794	0.0271088	794	0.0473783		794	0.0609137
793	-0.499798	793	0.0205162	793	0.0271962	793	0.0471684		793	0.0605607
792	-0.499576	792	0.0205765	792	0.0270928	792	0.047072		792	0.0604311
791	-0.499488	791	0.0207358	791	0.0268097	791	0.0471166		791	0.0605861
790	-0.49935	790	0.0206275	790	0.0271766	790	0.0469482		790	0.060779
789	-0.499215	789	0.020742	789	0.0269848	789	0.0468175		789	0.0606278
788	-0.498923	788	0.020521	788	0.0271001	788	0.0466277		788	0.060585
787	-0.498755	787	0.0204046	787	0.0272467	787	0.0464347		787	0.0606011
786	-0.498729	786	0.0207568	786	0.0274142	786	0.0465726		786	0.0601884
785	-0.498606	785	0.020763	785	0.0273254	785	0.0464447		785	0.0601308
784	-0.498514	784	0.0208007	784	0.027609	784	0.0466591		784	0.0603121
783	-0.498282	783	0.0206944	783	0.0275543	783	0.0462796		783	0.0605179
782	-0.498168	782	0.0208141	782	0.027438	782	0.0462732		782	0.0604008
781	-0.497964	781	0.0206752	781	0.0272317	781	0.0460389		781	0.0600076
780	-0.498087	780	0.0211161	780	0.0278387	780	0.0462181		780	0.0603479
779	-0.4978	779	0.0208955	779	0.027545	779	0.0462619		779	0.0601718
778	-0.497605	778	0.0208795	778	0.0275438	778	0.0461141		778	0.0601036
777	-0.497558	777	0.0209915	777	0.0277215	777	0.046011		777	0.0599068
776	-0.497473	776	0.0209368	776	0.0278751	776	0.0462132		776	0.0600694
775	-0.497377	775	0.021006	775	0.0274625	775	0.0459886		775	0.0603421
774	-0.497277	774	0.0209917	774	0.0277123	774	0.046181		774	0.0607285
773	-0.497271	773	0.0211571	773	0.0281575	773	0.0459783		773	0.0601356
772	-0.497116	772	0.0211199	772	0.0279725	772	0.0460077		772	0.0601012
771	-0.497157	771	0.0213549	771	0.0283984	771	0.0461154		771	0.0598732
770	-0.496967	770	0.0212109	770	0.0279565	770	0.0458864		770	0.0602568
769	-0.4971	769	0.0215331	769	0.0285972	769	0.0462601		769	0.060393
768	-0.496893	768	0.0214772	768	0.0286129	768	0.0461047		768	0.0599741
767	-0.497043	767	0.0215885	767	0.028534	767	0.0462653		767	0.0597802
766	-0.497072	766	0.0216103	766	0.02859	766	0.0460946		766	0.0604503
765	-0.497238	765	0.02188	765	0.028751	765	0.0464957		765	0.0602806
764	-0.497175	764	0.0217841	764	0.0288864	764	0.046243		764	0.0607104
763	-0.496714	763	0.0219773	763	0.0291616	763	0.0465613		763	0.0607009
762	-0.497213	762	0.0220478	762	0.0292867	762	0.0464878		762	0.060509
761	-0.497639	761	0.0223352	761	0.0294248	761	0.0466837		761	0.0605169
760	-0.4965	760	0.022346	760	0.0293482	760	0.046718		760	0.0605433
759	-0.496446	759	0.0223138	759	0.0294636	759	0.0466379		759	0.0608673
758	-0.497239	758	0.0225577	758	0.0297433	758	0.0468874		758	0.0607341
757	-0.497309	757	0.0225037	757	0.0300008	757	0.0469685		757	0.0607896
756	-0.497575	756	0.0228643	756	0.0302577	756	0.0473058		756	0.0610682
755	-0.497636	755	0.022792	755	0.0300503	755	0.0472441		755	0.0610265
754	-0.497708	754	0.0229429	754	0.0304492	754	0.0472615		754	0.0610267
753	-0.497801	753	0.0228939	753	0.0305739	753	0.0473136		753	0.0612838
752	-0.497989	752	0.0231705	752	0.0306304	752	0.0474026		752	0.0612725
751	-0.498209	751	0.023344	751	0.0306814	751	0.0478398		751	0.0613024
750	-0.4983	750	0.023339	750	0.0309277	750	0.0479127		750	0.0615983
749	-0.498367	749	0.023342	749	0.0311245	749	0.0478244		749	0.0617097
748	-0.498562	748	0.0235499	748	0.0311786	748	0.0479617		748	0.0618547
747	-0.498747	747	0.0235231	747	0.031415	747	0.0480428		747	0.061947
746	-0.49899	746	0.0238012	746	0.0312762	746	0.0483929		746	0.0617653
745	-0.49924	745	0.0239745	745	0.0321069	745	0.0484193		745	0.0618082
744	-0.499359	744	0.0240019	744	0.0319697	744	0.0485358		744	0.0620534
743	-0.499581	743	0.0241052	743	0.0321666	743	0.0488088		743	0.0627278
742	-0.49974	742	0.0242244	742	0.0321915	742	0.0488827		742	0.0625309
741	-0.499996	741	0.0243624	741	0.032265	741	0.0491297		741	0.0631155
740	-0.500214	740	0.0243254	740	0.0324618	740	0.0490973		740	0.0630539
739	-0.50059	739	0.0245413	739	0.0327224	739	0.0492427		739	0.0631016
738	-0.50079	738	0.0245423	738	0.0325319	738	0.049315		738	0.0634639
737	-0.501387	737	0.0248257	737	0.0327479	737	0.04963		737	0.0631327
736	-0.501679	736	0.0247508	736	0.033203	736	0.0494831		736	0.0638685
735	-0.502139	735	0.0248532	735	0.0331324	735	0.0495429		735	0.0637829
734	-0.502815	734	0.024995	734	0.0334842	734	0.0502051		734	0.0638698
733	-0.503382	733	0.0250649	733	0.0336976	733	0.0500406		733	0.0642126
732	-0.504051	732	0.025164	732	0.0335616	732	0.0500089		732	0.0644797
731	-0.504627	731	0.0251288	731	0.033496	731	0.0500868		731	0.0645736
730	-0.50529	730	0.0252062	730	0.033704	730	0.0502484		730	0.0650542
729	-0.505885	729	0.0253106	729	0.0339082	729	0.0502814		729	0.0650218
728	-0.506477	728	0.0253435	728	0.0342732	728	0.0503056		728	0.0653004
727	-0.507001	727	0.0254885	727	0.0344161	727	0.0504735		727	0.065196
726	-0.507508	726	0.0256257	726	0.0343372	726	0.0504963		726	0.0654651
725	-0.507884	725	0.0255349	725	0.0342231	725	0.0503917		725	0.065943
724	-0.508339	724	0.0257418	724	0.0343926	724	0.0508729		724	0.0661631
723	-0.508565	723	0.0257756	723	0.0342982	723	0.0509095		723	0.0665775
722	-0.508877	722	0.0256521	722	0.0346173	722	0.0507091		722	0.066659
721	-0.5093	721	0.025897	721	0.0347129	721	0.0508285		721	0.067172
720	-0.50956	720	0.0259395	720	0.0346841	720	0.0508303		720	0.0670864
719	-0.50971	719	0.0259575	719	0.0347363	719	0.0508699		719	0.0674494
718	-0.509916	718	0.0260291	718	0.0347006	718	0.050853		718	0.0677883
717	-0.510072	717	0.0259334	717	0.0351657	717	0.0510193		717	0.0681136
716	-0.51045	716	0.0261363	716	0.034768	716	0.0510076		716	0.068231
715	-0.510815	715	0.0261256	715	0.0346981	715	0.0509341		715	0.0681647
714	-0.511077	714	0.0260096	714	0.0348852	714	0.0507832		714	0.0684038
713	-0.511412	713	0.0261056	713	0.0351075	713	0.05087		713	0.068976
712	-0.511774	712	0.0261963	712	0.0351687	712	0.0508305		712	0.0690018
711	-0.512132	711	0.0263201	711	0.0351275	711	0.0510221		711	0.0695669
710	-0.512369	710	0.0262304	710	0.0350164	710	0.0508586		710	0.0697958
709	-0.512666	709	0.0263323	709	0.0351247	709	0.0507149		709	0.0701205
708	-0.512893	708	0.0262551	708	0.0352671	708	0.0506801		708	0.0705373
707	-0.513177	707	0.0263245	707	0.0351188	707	0.050536		707	0.0705833
706	-0.513365	706	0.0264187	706	0.0351017	706	0.0506954		706	0.0707324
705	-0.513579	705	0.0264674	705	0.0348814	705	0.0506064		705	0.0713295
704	-0.51369	704	0.0264238	704	0.0350714	704	0.0504529		704	0.0716495
703	-0.513898	703	0.0265788	703	0.0354222	703	0.0503114		703	0.0717951
702	-0.514122	702	0.0266293	702	0.0353784	702	0.0504083		702	0.0718297
701	-0.514209	701	0.0266711	701	0.0349621	701	0.0504511		701	0.0723506
700	-0.514201	700	0.0266305	700	0.0349908	700	0.0500185		700	0.072811
699	-0.514305	699	0.0265813	699	0.0352259	699	0.0499874		699	0.0729694
698	-0.514369	698	0.0266985	698	0.0349613	698	0.0497754		698	0.0731425
697	-0.514512	697	0.0267395	697	0.0351183	697	0.0500359		697	0.0735408
696	-0.514519	696	0.0267041	696	0.0348899	696	0.0496512		696	0.073821
695	-0.514539	695	0.0268178	695	0.0351267	695	0.0498391		695	0.0741054
694	-0.514573	694	0.0268729	694	0.0351566	694	0.0495863		694	0.0745131
693	-0.514616	693	0.0269839	693	0.03506	693	0.0494573		693	0.0747954
692	-0.514526	692	0.0269857	692	0.0348588	692	0.0494025		692	0.0747464
691	-0.514521	691	0.0270493	691	0.0349771	691	0.0493266		691	0.0754817
690	-0.514463	690	0.027113	690	0.0349418	690	0.049111		690	0.0756108
689	-0.514518	689	0.027246	689	0.0350185	689	0.0490832		689	0.0757973
688	-0.51437	688	0.027264	688	0.0346307	688	0.0488739		688	0.0762383
687	-0.514215	687	0.0272719	687	0.0348091	687	0.0490374		687	0.0767026
686	-0.514119	686	0.0273201	686	0.0351225	686	0.0486134		686	0.0767742
685	-0.514155	685	0.0275699	685	0.0351833	685	0.048491		685	0.076994
684	-0.513994	684	0.027603	684	0.0348819	684	0.0489294		684	0.0772156
683	-0.513979	683	0.0278272	683	0.0348226	683	0.048601		683	0.0778754
682	-0.51379	682	0.0278499	682	0.0347738	682	0.0482859		682	0.0781813
681	-0.513712	681	0.028074	681	0.0349125	681	0.0482164		681	0.0785297
680	-0.513488	680	0.028094	680	0.0351442	680	0.0481661		680	0.0789523
679	-0.513388	679	0.0282974	679	0.0349186	679	0.0479627		679	0.0790678
678	-0.513249	678	0.0284159	678	0.0353768	678	0.0483302		678	0.0793868
677	-0.512995	677	0.0285333	677	0.0350138	677	0.0479684		677	0.0797106
676	-0.512938	676	0.0287788	676	0.0352124	676	0.0479073		676	0.0802238
675	-0.512833	675	0.0290408	675	0.0354429	675	0.0478799		675	0.0804956
674	-0.512673	674	0.0292627	674	0.0354275	674	0.0481105		674	0.0809127
673	-0.512482	673	0.0294789	673	0.0353464	673	0.0479765		673	0.0812079
672	-0.512383	672	0.0297043	672	0.0354806	672	0.0480161		672	0.0814647
671	-0.512193	671	0.0300013	671	0.0356167	671	0.0479625		671	0.0821033
670	-0.512079	670	0.0302884	670	0.0357832	670	0.0479567		670	0.0825718
669	-0.511909	669	0.0305643	669	0.0358486	669	0.0481001		669	0.0829539
668	-0.511767	668	0.0308915	668	0.0358137	668	0.0482023		668	0.0833577
667	-0.511638	667	0.0312923	667	0.0363795	667	0.0482199		667	0.0839596
666	-0.511507	666	0.031634	666	0.0368141	666	0.04827		666	0.0842273
665	-0.51141	665	0.0320173	665	0.0365745	665	0.0485571		665	0.0848296
664	-0.511293	664	0.0324655	664	0.0368579	664	0.0485367		664	0.0857292
663	-0.511183	663	0.0328047	663	0.0374596	663	0.0487089		663	0.0862301
662	-0.51113	662	0.0333765	662	0.0375863	662	0.0487311		662	0.0866688
661	-0.510997	661	0.0336892	661	0.0377052	661	0.0489372		661	0.0872929
660	-0.510955	660	0.0342927	660	0.0380232	660	0.0491165		660	0.0880405
659	-0.510896	659	0.0348324	659	0.0383269	659	0.0491732		659	0.0886932
658	-0.510835	658	0.0353773	658	0.038648	658	0.0495468		658	0.0895376
657	-0.510857	657	0.0360305	657	0.0390077	657	0.0497155		657	0.0903858
656	-0.510893	656	0.0366766	656	0.0394576	656	0.0502444		656	0.0914853
655	-0.510858	655	0.0373223	655	0.0397795	655	0.050254		655	0.0922639
654	-0.510905	654	0.0380193	654	0.0402408	654	0.0505114		654	0.093212
653	-0.510953	653	0.0388794	653	0.0406306	653	0.0506946		653	0.0941438
652	-0.51098	652	0.0396374	652	0.0411223	652	0.050898		652	0.0955497
651	-0.511093	651	0.0406712	651	0.0416392	651	0.0515431		651	0.0964312
650	-0.511069	650	0.041376	650	0.0420732	650	0.051875		650	0.0980388
649	-0.511119	649	0.0423425	649	0.0425309	649	0.052042		649	0.0991741
648	-0.511256	648	0.0435043	648	0.0431773	648	0.0524444		648	0.100803
647	-0.51131	647	0.0446138	647	0.043731	647	0.0527808		647	0.102695
646	-0.511402	646	0.0457561	646	0.0443415	646	0.0533201		646	0.104562
645	-0.511497	645	0.0470457	645	0.0449001	645	0.0535067		645	0.105755
644	-0.511633	644	0.0484778	644	0.0456937	644	0.0542824		644	0.107973
643	-0.5117	643	0.0497943	643	0.0463032	643	0.0544417		643	0.110265
642	-0.511807	642	0.0514664	642	0.0469788	642	0.0549725		642	0.112637
641	-0.511851	641	0.052982	641	0.0476718	641	0.055288		641	0.114947
640	-0.511916	640	0.0546854	640	0.0484106	640	0.0558872		640	0.117236
639	-0.512043	639	0.0566551	639	0.0492814	639	0.0564993		639	0.119928
638	-0.512134	638	0.0586877	638	0.0500097	638	0.0567647		638	0.123285
637	-0.512143	637	0.0607382	637	0.0509252	637	0.0574663		637	0.126316
636	-0.512214	636	0.0630529	636	0.0521315	636	0.0579035		636	0.129385
635	-0.512138	635	0.0653469	635	0.0527229	635	0.0586982		635	0.133311
634	-0.512169	634	0.067924	634	0.0540902	634	0.059261		634	0.137457
633	-0.512187	633	0.070695	633	0.0550202	633	0.0598275		633	0.141385
632	-0.512165	632	0.0737701	632	0.0559839	632	0.060357		632	0.145264
631	-0.512081	631	0.0768631	631	0.0569281	631	0.0609533		631	0.150115
630	-0.512034	630	0.08016	630	0.0585072	630	0.0616242		630	0.154739
629	-0.511941	629	0.0838446	629	0.0595703	629	0.0623363		629	0.160388
628	-0.51185	628	0.087701	628	0.0611222	628	0.0632446		628	0.166126
627	-0.511722	627	0.0918395	627	0.0624518	627	0.064198		627	0.172086
626	-0.511546	626	0.0961165	626	0.063786	626	0.0649947		626	0.17802
625	-0.511406	625	0.100764	625	0.0656628	625	0.0655844		625	0.185351
624	-0.511177	624	0.10571	624	0.067212	624	0.0667606		624	0.192198
623	-0.510902	623	0.110927	623	0.0687418	623	0.0675508		623	0.199639
622	-0.510696	622	0.116373	622	0.0706069	622	0.068841		622	0.208251
621	-0.510525	621	0.122475	621	0.072505	621	0.069831		621	0.216137
620	-0.510187	620	0.128504	620	0.0744458	620	0.0706669		620	0.225295
619	-0.509979	619	0.135263	619	0.0765497	619	0.0718256		619	0.234516
618	-0.509677	618	0.142195	618	0.0786846	618	0.0732044		618	0.244293
617	-0.509339	617	0.149643	617	0.0808371	617	0.0743831		617	0.254816
616	-0.50906	616	0.157519	616	0.0838744	616	0.0758472		616	0.265952
615	-0.508696	615	0.165638	615	0.0859129	615	0.0770999		615	0.277306
614	-0.508351	614	0.174323	614	0.0887572	614	0.0783244		614	0.289525
613	-0.508028	613	0.183459	613	0.0914481	613	0.0802432		613	0.302469
612	-0.507647	612	0.192857	612	0.0948702	612	0.0817874		612	0.315748
611	-0.5073	611	0.202857	611	0.0974642	611	0.0832911		611	0.329757
610	-0.506961	610	0.213316	610	0.100433	610	0.0851662		610	0.344543
609	-0.506667	609	0.224321	609	0.10428	609	0.0871864		609	0.360079
608	-0.506352	608	0.23568	608	0.107455	608	0.0889234		608	0.376147
607	-0.506133	607	0.24765	607	0.111638	607	0.0909381		607	0.392983
606	-0.505865	606	0.259867	606	0.115146	606	0.0930415		606	0.410329
605	-0.505754	605	0.272986	605	0.119089	605	0.0957595		605	0.428519
604	-0.505687	604	0.286415	604	0.123151	604	0.0976221		604	0.447537
603	-0.50565	603	0.300203	603	0.127237	603	0.100049		603	0.466438
602	-0.505766	602	0.314689	602	0.131902	602	0.102495		602	0.486919
601	-0.505975	601	0.32968	601	0.136578	601	0.105134		601	0.507777
600	-0.506369	600	0.345089	600	0.140961	600	0.107988		600	0.529089
599	-0.50685	599	0.360926	599	0.146427	599	0.110704		599	0.551188
598	-0.5075	598	0.377541	598	0.15127	598	0.113763		598	0.574035
597	-0.508167	597	0.39438	597	0.156033	597	0.116472		597	0.597787
596	-0.509049	596	0.411851	596	0.162304	596	0.119478		596	0.622058
595	-0.509879	595	0.429669	595	0.167471	595	0.122759		595	0.645981
594	-0.510839	594	0.448304	594	0.173176	594	0.126324		594	0.671453
593	-0.511808	593	0.467045	593	0.178628	593	0.129319		593	0.697384
592	-0.512732	592	0.486352	592	0.184932	592	0.132928		592	0.723872
591	-0.513643	591	0.506064	591	0.191144	591	0.136631		591	0.751244
590	-0.514345	590	0.526198	590	0.197589	590	0.140083		590	0.778928
589	-0.514907	589	0.546874	589	0.203878	589	0.143899		589	0.80681
588	-0.515413	588	0.567934	588	0.210317	588	0.147965		588	0.835563
587	-0.515726	587	0.589105	587	0.217333	587	0.151323		587	0.864257
586	-0.515929	586	0.611113	586	0.224118	586	0.155885		586	0.894056
585	-0.515924	585	0.633093	585	0.230821	585	0.159585		585	0.923874
584	-0.515878	584	0.655427	584	0.237754	584	0.163664		584	0.954193
583	-0.515612	583	0.677858	583	0.244858	583	0.167751		583	0.984606
582	-0.515363	582	0.701023	582	0.252127	582	0.172183		582	1.01577
581	-0.514947	581	0.724049	581	0.259261	581	0.176502		581	1.04694
580	-0.514558	580	0.74706	580	0.266432	580	0.180595		580	1.07821
579	-0.514087	579	0.770189	579	0.273694	579	0.184964		579	1.10928
578	-0.513563	578	0.793646	578	0.280856	578	0.189469		578	1.14072
577	-0.513068	577	0.816893	577	0.288255	577	0.193392		577	1.17197
576	-0.512616	576	0.839959	576	0.295463	576	0.197983		576	1.20283
575	-0.512134	575	0.863388	575	0.303214	575	0.202412		575	1.23424
574	-0.511666	574	0.886427	574	0.310123	574	0.206593		574	1.26439
573	-0.511218	573	0.909519	573	0.317484	573	0.211174		573	1.29485
572	-0.510708	572	0.931989	572	0.324859	572	0.21527		572	1.32474
571	-0.510261	571	0.954464	571	0.331538	571	0.219735		571	1.3544
570	-0.509894	570	0.976573	570	0.338802	570	0.223892		570	1.3839
569	-0.50975	569	0.998598	569	0.34581	569	0.227587		569	1.41328
568	-0.509421	568	1.02002	568	0.352203	568	0.231713		568	1.44131
567	-0.508596	567	1.04115	567	0.359265	567	0.235598		567	1.46919
566	-0.507979	566	1.06207	566	0.36541	566	0.239605		566	1.49581
565	-0.507584	565	1.08263	565	0.372544	565	0.243809		565	1.52249
564	-0.507154	564	1.10203	564	0.378629	564	0.247469		564	1.54811
563	-0.507116	563	1.12127	563	0.384835	563	0.251621		563	1.57322
562	-0.507045	562	1.14008	562	0.391089	562	0.255201		562	1.5967
561	-0.506885	561	1.15787	561	0.39684	561	0.25863		561	1.62011
560	-0.506875	560	1.17549	560	0.402589	560	0.262138		560	1.64188
559	-0.506644	559	1.19247	559	0.40847	559	0.265768		559	1.66316
558	-0.506552	558	1.20884	558	0.413721	558	0.269274		558	1.68435
557	-0.506453	557	1.22439	557	0.419031	557	0.272459		557	1.70354
556	-0.506326	556	1.23922	556	0.424368	556	0.275529		556	1.72252
555	-0.506114	555	1.25365	555	0.429085	555	0.278592		555	1.74035
554	-0.506031	554	1.26709	554	0.433534	554	0.281531		554	1.75742
553	-0.505853	553	1.28033	553	0.437886	553	0.284391		553	1.77386
552	-0.505774	552	1.29245	552	0.442034	552	0.287254		552	1.78929
551	-0.505617	551	1.30426	551	0.446187	551	0.289933		551	1.80395
550	-0.505567	550	1.31518	550	0.449971	550	0.292552		550	1.81739
549	-0.505414	549	1.3255	549	0.453619	549	0.294744		549	1.83001
548	-0.50533	548	1.33525	548	0.457046	548	0.297139		548	1.8418
547	-0.505165	547	1.34398	547	0.460216	547	0.299705		547	1.8531
546	-0.5045	546	1.35266	546	0.463209	546	0.30167		546	1.86378
545	-0.501593	545	1.36052	545	0.466117	545	0.303659		545	1.8738
544	-0.500609	544	1.36799	544	0.468984	544	0.305729		544	1.88358
543	-0.501197	543	1.37426	543	0.47112	543	0.307476		543	1.89119
542	-0.502048	542	1.37964	542	0.473799	542	0.309061		542	1.8982
541	-0.502735	541	1.38444	541	0.475347	541	0.310789		541	1.9035
540	-0.502967	540	1.3887	540	0.476999	540	0.31241		540	1.90864
539	-0.503112	539	1.39218	539	0.47874	539	0.313652		539	1.9134
538	-0.503254	538	1.39522	538	0.480092	538	0.314877		538	1.91722
537	-0.503331	537	1.39773	537	0.481586	537	0.316035		537	1.92067
536	-0.503335	536	1.39961	536	0.482237	536	0.317		536	1.92283
535	-0.503412	535	1.40082	535	0.482958	535	0.318231		535	1.9245
534	-0.503485	534	1.40185	534	0.483566	534	0.319371		534	1.92611
533	-0.503448	533	1.40155	533	0.48391	533	0.319913		533	1.92665
532	-0.503578	532	1.40136	532	0.484211	532	0.320685		532	1.92587
531	-0.503573	531	1.40045	531	0.484232	531	0.321158		531	1.92566
530	-0.503622	530	1.39882	530	0.483915	530	0.322076		530	1.92446
529	-0.503613	529	1.39687	529	0.48439	529	0.322315		529	1.92223
528	-0.50369	528	1.39443	528	0.483347	528	0.323179		528	1.91998
527	-0.503676	527	1.39128	527	0.482892	527	0.323308		527	1.91621
526	-0.503733	526	1.38795	526	0.482546	526	0.32362		526	1.91238
525	-0.50375	525	1.38405	525	0.481249	525	0.323693		525	1.90837
524	-0.503788	524	1.3797	524	0.48026	524	0.324359		524	1.90397
523	-0.503726	523	1.37495	523	0.479489	523	0.324429		523	1.89878
522	-0.503784	522	1.37012	522	0.478598	522	0.324471		522	1.89314
521	-0.503772	521	1.36462	521	0.47665	521	0.324538		521	1.88767
520	-0.503695	520	1.35902	520	0.475572	520	0.324696		520	1.88162
519	-0.503723	519	1.3531	519	0.47426	519	0.324863		519	1.87496
518	-0.503685	518	1.34709	518	0.473107	518	0.324938		518	1.86802
517	-0.503689	517	1.34106	517	0.471384	517	0.3251		517	1.86176
516	-0.503566	516	1.3347	516	0.47014	516	0.325609		516	1.85517
515	-0.503561	515	1.32861	515	0.46886	515	0.325672		515	1.84806
514	-0.503474	514	1.32236	514	0.466987	514	0.325801		514	1.84176
513	-0.503426	513	1.31656	513	0.466162	513	0.327034		513	1.83515
512	-0.503354	512	1.31093	512	0.465206	512	0.327343		512	1.82915
511	-0.503183	511	1.30542	511	0.463691	511	0.328094		511	1.82388
510	-0.503163	510	1.3007	510	0.46347	510	0.329207		510	1.81861
509	-0.503052	509	1.2964	509	0.463156	509	0.33048		509	1.81488
508	-0.503016	508	1.29303	508	0.462817	508	0.331963		508	1.81197
507	-0.502857	507	1.29049	507	0.462837	507	0.333781		507	1.80966
506	-0.502722	506	1.28893	506	0.463281	506	0.335895		506	1.80928
505	-0.502624	505	1.28852	505	0.464095	505	0.33847		505	1.81011
504	-0.50259	504	1.28951	504	0.465832	504	0.341689		504	1.81225
503	-0.502529	503	1.29226	503	0.468553	503	0.345467		503	1.81666
502	-0.502314	502	1.29618	502	0.471379	502	0.349047		502	1.82361
501	-0.502228	501	1.30254	501	0.47437	501	0.353865		501	1.83307
500	-0.502141	500	1.31087	500	0.478491	500	0.359242		500	1.84443
499	-0.502123	499	1.32177	499	0.48366	499	0.365679		499	1.85936
498	-0.502024	498	1.33506	498	0.490027	498	0.372316		498	1.87714
497	-0.501965	497	1.35168	497	0.497547	497	0.380301		497	1.89906
496	-0.501932	496	1.37118	496	0.506164	496	0.389349		496	1.92448
495	-0.501886	495	1.39367	495	0.515843	495	0.398989		495	1.95297
494	-0.501902	494	1.4201	494	0.527237	494	0.410061		494	1.98646
493	-0.501813	493	1.45042	493	0.540311	493	0.422658		493	2.02368
492	-0.501801	492	1.48469	492	0.554908	492	0.436094		492	2.06437
491	-0.501835	491	1.52278	491	0.570956	491	0.451581		491	2.10923
490	-0.501895	490	1.56559	490	0.589972	490	0.467889		490	2.15664
489	-0.501827	489	1.61307	489	0.609722	489	0.486137		489	2.20741
488	-0.501951	488	1.66464	488	0.632238	488	0.506292		488	2.2589
487	-0.501974	487	1.72031	487	0.657042	487	0.528048		487	2.31153
486	-0.501939	486	1.78099	486	0.683954	486	0.551838		486	2.36347
485	-0.501976	485	1.84431	485	0.714413	485	0.577514		485	2.41163
484	-0.501865	484	1.91137	484	0.746208	484	0.606069		484	2.45644
483	-0.501885	483	1.97947	483	0.780819	483	0.635574		483	2.49626
482	-0.501829	482	2.04932	482	0.818152	482	0.667872		482	2.52956
481	-0.501764	481	2.11882	481	0.858347	481	0.702264		481	2.55648
480	-0.501662	480	2.1858	480	0.901435	480	0.739113		480	2.57804
479	-0.50162	479	2.24903	479	0.9467	479	0.77758		479	2.59281
478	-0.501475	478	2.30616	478	0.995156	478	0.818997		478	2.60445
477	-0.501377	477	2.35627	477	1.0461	477	0.86142		477	2.61205
476	-0.501239	476	2.3988	476	1.0994	476	0.905652		476	2.61737
475	-0.500997	475	2.43344	475	1.15478	475	0.951359		475	2.62017
474	-0.5008	474	2.46131	474	1.21257	474	0.998428		474	2.62254
473	-0.500551	473	2.48082	473	1.27209	473	1.04623		473	2.62328
472	-0.500503	472	2.49681	472	1.3327	472	1.09369		472	2.62396
471	-0.500231	471	2.50683	471	1.39412	471	1.1408		471	2.62438
470	-0.499925	470	2.5145	470	1.45696	470	1.18758		470	2.62509
469	-0.499691	469	2.51927	469	1.51862	469	1.23258		469	2.62483
468	-0.49961	468	2.52228	468	1.57952	468	1.27472		468	2.625
467	-0.499417	467	2.52504	467	1.63926	467	1.3155		467	2.62519
466	-0.499268	466	2.52588	466	1.69809	466	1.35276		466	2.62535
465	-0.499085	465	2.52688	465	1.75385	465	1.38677		465	2.62499
464	-0.498944	464	2.52749	464	1.80633	464	1.41761		464	2.62464
463	-0.498953	463	2.52804	463	1.85517	463	1.44504		463	2.62457
462	-0.498871	462	2.52757	462	1.90142	462	1.46896		462	2.62463
461	-0.498863	461	2.52716	461	1.94288	461	1.49065		461	2.6241
460	-0.498906	460	2.52781	460	1.97978	460	1.5079		460	2.62326
459	-0.49901	459	2.52739	459	2.01386	459	1.52415		459	2.62321
458	-0.499066	458	2.52739	458	2.04366	458	1.53753		458	2.6236
457	-0.499094	457	2.52685	457	2.0694	457	1.54847		457	2.62314
456	-0.499206	456	2.52757	456	2.09132	456	1.55815		456	2.62282
455	-0.499211	455	2.52691	455	2.11179	455	1.56599		455	2.62224
454	-0.499351	454	2.52634	454	2.12855	454	1.57265		454	2.6215
453	-0.499377	453	2.52737	453	2.14272	453	1.57838		453	2.62177
452	-0.499449	452	2.52587	452	2.15496	452	1.58325		452	2.6222
451	-0.499438	451	2.52602	451	2.16591	451	1.5874		451	2.62261
450	-0.4993	450	2.52504	450	2.17417	450	1.5901		450	2.6215
449	-0.499195	449	2.52488	449	2.18189	449	1.59314		449	2.6203
448	-0.49912	448	2.52454	448	2.18833	448	1.59482		448	2.62061
447	-0.498865	447	2.5245	447	2.19437	447	1.59652		447	2.62081
446	-0.498623	446	2.52385	446	2.19898	446	1.59844		446	2.62034
445	-0.49848	445	2.5226	445	2.20265	445	1.59921		445	2.61999
444	-0.498153	444	2.52274	444	2.20627	444	1.59986		444	2.61994
443	-0.497918	443	2.52254	443	2.20882	443	1.60058		443	2.61983
442	-0.497601	442	2.52122	442	2.21146	442	1.60154		442	2.61846
441	-0.497235	441	2.52111	441	2.21329	441	1.60174		441	2.61852
440	-0.497012	440	2.52042	440	2.21579	440	1.60167		440	2.61782
439	-0.496714	439	2.51984	439	2.2156	439	1.60189		439	2.61856
438	-0.496562	438	2.51937	438	2.21811	438	1.60144		438	2.61849
437	-0.496484	437	2.51932	437	2.21828	437	1.60188		437	2.61741
436	-0.49629	436	2.51909	436	2.21916	436	1.60176		436	2.61705
435	-0.496323	435	2.51862	435	2.21979	435	1.60251		435	2.61683
434	-0.496245	434	2.51876	434	2.22015	434	1.60217		434	2.61657
433	-0.496377	433	2.51832	433	2.22083	433	1.60238		433	2.61661
432	-0.496342	432	2.51747	432	2.22112	432	1.60226		432	2.616
431	-0.49648	431	2.51869	431	2.2213	431	1.60204		431	2.61566
430	-0.496541	430	2.51725	430	2.22048	430	1.60228		430	2.61477
429	-0.496634	429	2.51842	429	2.22062	429	1.60223		429	2.61514
428	-0.496566	428	2.51754	428	2.22017	428	1.60161		428	2.61481
427	-0.49657	427	2.51674	427	2.21948	427	1.60176		427	2.61494
426	-0.496439	426	2.5177	426	2.21889	426	1.60098		426	2.61373
425	-0.496257	425	2.51695	425	2.21737	425	1.60067		425	2.61284
424	-0.495913	424	2.5168	424	2.21669	424	1.59952		424	2.61387
423	-0.495577	423	2.51613	423	2.21401	423	1.5994		423	2.61269
422	-0.495135	422	2.51553	422	2.21223	422	1.59799		422	2.61326
421	-0.494604	421	2.51506	421	2.21089	421	1.59651		421	2.61195
420	-0.494079	420	2.51448	420	2.20831	420	1.5953		420	2.61229
419	-0.493535	419	2.51456	419	2.20667	419	1.59384		419	2.61184
418	-0.492938	418	2.5132	418	2.20317	418	1.59212		418	2.61137
417	-0.492533	417	2.51272	417	2.19975	417	1.59026		417	2.61068
416	-0.492106	416	2.51254	416	2.19697	416	1.58881		416	2.61228
415	-0.49185	415	2.51213	415	2.19243	415	1.58665		415	2.61098
414	-0.491575	414	2.512	414	2.18803	414	1.58456		414	2.61062
413	-0.491574	413	2.51252	413	2.18347	413	1.58288		413	2.61056
412	-0.491567	412	2.51217	412	2.17758	412	1.57986		412	2.61027
411	-0.491747	411	2.51071	411	2.17191	411	1.57804		411	2.60883
410	-0.491772	410	2.51147	410	2.16345	410	1.57493		410	2.61036
409	-0.491836	409	2.51142	409	2.15613	409	1.57162		409	2.60908
408	-0.491854	408	2.51134	408	2.14664	408	1.56866		408	2.60799
407	-0.491738	407	2.51168	407	2.13699	407	1.56477		407	2.60903
406	-0.49132	406	2.51049	406	2.12559	406	1.5597		406	2.60894
405	-0.490898	405	2.51045	405	2.11368	405	1.55575		405	2.60829
404	-0.490309	404	2.50954	404	2.10122	404	1.54998		404	2.60852
403	-0.489391	403	2.50873	403	2.0866	403	1.54354		403	2.60669
402	-0.488594	402	2.5093	402	2.07125	402	1.53734		402	2.60717
401	-0.487477	401	2.50743	401	2.05499	401	1.52998		401	2.60777
400	-0.486502	400	2.5074	400	2.03811	400	1.52168		400	2.60803
399	-0.4855	399	2.50622	399	2.01896	399	1.5136		399	2.60606
398	-0.484638	398	2.50552	398	1.99951	398	1.50482		398	2.60569
397	-0.483759	397	2.50608	397	1.97832	397	1.49469		397	2.6062
396	-0.483037	396	2.50603	396	1.95581	396	1.48536		396	2.60492
395	-0.482467	395	2.50669	395	1.93218	395	1.47395		395	2.60538
394	-0.482061	394	2.50557	394	1.90724	394	1.46277		394	2.60527
393	-0.481585	393	2.50699	393	1.88106	393	1.44993		393	2.60482
392	-0.481161	392	2.50592	392	1.85454	392	1.43657		392	2.60558
391	-0.480569	391	2.50754	391	1.82676	391	1.42314		391	2.60556
390	-0.479893	390	2.50725	390	1.79801	390	1.40801		390	2.60609
389	-0.478888	389	2.50727	389	1.76946	389	1.39193		389	2.60675
388	-0.477547	388	2.50527	388	1.74006	388	1.3752		388	2.60636
387	-0.476263	387	2.50506	387	1.7123	387	1.35867		387	2.60655
386	-0.474695	386	2.50527	386	1.68487	386	1.34141		386	2.60726
385	-0.47285	385	2.50386	385	1.65728	385	1.3245		385	2.60629
384	-0.471115	384	2.50392	384	1.63138	384	1.30785		384	2.60932
383	-0.469727	383	2.50315	383	1.60675	383	1.29134		383	2.60879
382	-0.468133	382	2.50092	382	1.58328	382	1.2756		382	2.61067
381	-0.466512	381	2.50349	381	1.56114	381	1.26151		381	2.61012
380	-0.465241	380	2.5025	380	1.5408	380	1.24822		380	2.61312
379	-0.464028	379	2.50281	379	1.52178	379	1.23561		379	2.61297
378	-0.462605	378	2.50209	378	1.50392	378	1.22426		378	2.61461
377	-0.461076	377	2.50282	377	1.48827	377	1.21335		377	2.61505
376	-0.459323	376	2.50214	376	1.47373	376	1.20316		376	2.61639
375	-0.457478	375	2.50154	375	1.46164	375	1.19454		375	2.61768
374	-0.455351	374	2.50023	374	1.45116	374	1.18634		374	2.61874
373	-0.453193	373	2.50021	373	1.44346	373	1.17967		373	2.61947
372	-0.450768	372	2.49843	372	1.43637	372	1.17359		372	2.62029
371	-0.448458	371	2.49898	371	1.43196	371	1.169		371	2.62079
370	-0.446372	370	2.49763	370	1.42936	370	1.16517		370	2.62056
369	-0.444395	369	2.49942	369	1.42824	369	1.16326		369	2.62144
368	-0.442748	368	2.49855	368	1.42779	368	1.16195		368	2.62238
367	-0.441005	367	2.49942	367	1.42757	367	1.16113		367	2.62261
366	-0.43929	366	2.50025	366	1.42818	366	1.16109		366	2.62272
365	-0.437172	365	2.50064	365	1.42931	365	1.16156		365	2.62303
364	-0.434985	364	2.50075	364	1.43197	364	1.16269		364	2.6225
363	-0.432575	363	2.50277	363	1.4355	363	1.16372		363	2.62204
362	-0.429749	362	2.50218	362	1.43946	362	1.16612		362	2.6236
361	-0.426789	361	2.50164	361	1.44449	361	1.1676		361	2.624
360	-0.424082	360	2.50306	360	1.45025	360	1.17138		360	2.62614
359	-0.421435	359	2.50457	359	1.45707	359	1.17474		359	2.62675
358	-0.419227	358	2.50563	358	1.46497	358	1.17948		358	2.62783
357	-0.417446	357	2.50814	357	1.47253	357	1.18492		357	2.6295
356	-0.415622	356	2.50899	356	1.48085	356	1.19085		356	2.62964
355	-0.413915	355	2.51124	355	1.48951	355	1.19701		355	2.63021
354	-0.411691	354	2.51072	354	1.49877	354	1.20343		354	2.63062
353	-0.409537	353	2.51256	353	1.508	353	1.21009		353	2.63035
352	-0.406897	352	2.51041	352	1.51764	352	1.21575		352	2.6317
351	-0.404076	351	2.51095	351	1.52816	351	1.2217		351	2.63162
350	-0.401156	350	2.51268	350	1.53866	350	1.22729		350	2.63504
349	-0.331003	349	2.65299	349	1.56334	349	1.34721		349	2.71164
348	-0.329182	348	2.65559	348	1.57415	348	1.35623		348	2.7071
347	-0.326828	347	2.65221	347	1.58381	347	1.36358		347	2.70579
346	-0.32399	346	2.65324	346	1.59246	346	1.36934		346	2.70932
345	-0.32109	345	2.65043	345	1.60127	345	1.37616		345	2.70821
344	-0.317486	344	2.65317	344	1.60932	344	1.38075		344	2.7102
343	-0.314168	343	2.65629	343	1.61686	343	1.38533		343	2.70803
342	-0.311115	342	2.65307	342	1.62335	342	1.3878		342	2.70855
341	-0.307415	341	2.65115	341	1.62736	341	1.38936		341	2.70713
340	-0.303969	340	2.65825	340	1.63191	340	1.3927		340	2.71385
339	-0.299072	339	2.65736	339	1.63559	339	1.39413		339	2.71423
338	-0.294322	338	2.65861	338	1.6368	338	1.39505		338	2.71952
337	-0.289584	337	2.66235	337	1.63771	337	1.39481		337	2.71909
336	-0.284179	336	2.66128	336	1.63835	336	1.39438		336	2.71828
335	-0.277908	335	2.66339	335	1.63725	335	1.39275		335	2.72208
334	-0.270649	334	2.66272	334	1.6364	334	1.3899		334	2.72392
333	-0.263209	333	2.66296	333	1.63589	333	1.3874		333	2.72535
332	-0.255033	332	2.66254	332	1.63379	332	1.38392		332	2.7257
331	-0.24594	331	2.66052	331	1.63203	331	1.3807		331	2.72036
330	-0.236347	330	2.65654	330	1.62767	330	1.37678		330	2.72623
329	-0.225184	329	2.6548	329	1.62179	329	1.37194		329	2.72208
328	-0.21269	328	2.65229	328	1.61935	328	1.36476		328	2.71434
327	-0.19784	327	2.64157	327	1.6116	327	1.35818		327	2.70359
326	-0.181627	326	2.62998	326	1.60649	326	1.34842		326	2.69562
325	-0.162466	325	2.61725	325	1.59779	325	1.33892		325	2.6849
324	-0.138361	324	2.59842	324	1.59106	324	1.32666		324	2.6674
323	-0.108532	323	2.57282	323	1.57986	323	1.3119		323	2.64731
322	-0.0706715	322	2.54593	322	1.56927	322	1.29374		322	2.61353
321	-0.0224305	321	2.50325	321	1.55588	321	1.27011		321	2.57581
320	0.0415126	320	2.45001	320	1.53922	320	1.24049		320	2.52455
319	0.127357	319	2.37564	319	1.51968	319	1.19699		319	2.45433
318	0.242636	318	2.27328	318	1.49577	318	1.13456		318	2.347
317	0.397157	317	2.12801	317	1.4605	317	1.04429		317	2.19883
316	0.611374	316	1.92794	316	1.40277	316	0.899507		316	1.99496
315	0.898024	315	1.64945	315	1.29845	315	0.681349		315	1.71362
314	1.27253	314	1.2892	314	1.11373	314	0.359664		314	1.34911
313	1.74488	313	0.821915	313	0.787481	313	-0.0820235		313	0.880676
312	2.23847	312	0.340357	312	0.368137	312	-0.55947		312	0.405856
311	2.5325	311	0.0584216	311	0.104495	311	-0.846101		311	0.132607
310	2.61015	310	-0.0100784	310	0.0435678	310	-0.918137		310	0.0719933
309	2.62695	309	-0.0165687	309	0.0351197	309	-0.927657		309	0.0575224
308	2.63674	308	-0.0201599	308	0.0399443	308	-0.92924		308	0.0592906
307	2.65444	307	-0.0241153	307	0.0325865	307	-0.940039		307	0.0698105
306	2.67101	306	-0.0260152	306	0.0361194	306	-0.944264		306	0.061187
305	2.686	305	-0.0196176	305	0.0383935	305	-0.946136		305	0.0649611
304	2.70726	304	-0.0209686	304	0.0362	304	-0.951658		304	0.0685719
303	2.72916	303	-0.0218874	303	0.0408263	303	-0.957346		303	0.07709
302	2.75198	302	-0.0153122	302	0.0424083	302	-0.957703		302	0.067124
301	2.77563	301	-0.0155115	301	0.0538935	301	-0.955778		301	0.0837183
300	2.808	300	-0.0160859	300	0.057415	300	-0.957499		300	0.0861963
299	2.85187								299	0.0946297
									298	0.0975428
Baseline 100%T									297	0.11777
Baseline 100%T									296	0.145202
Collection Time: 12/15/2022 3:11:28 PM									295	0.184034
Operator Name :									294	0.21239
Scan Version 6.2.0.1588									293	0.264765
Parameter List :									292	0.289401
Instrument Cary 5000									291	0.294728
Instrument Version 3.00									290	0.310678
Method Log :									289	0.334112
Method Name :									288	0.373865
Date/Time stamp: 12/15/2022 3:10:31 PM									287	0.441798
Method Modifications:									286	0.526575
ConcentrationReportSelected Changed: 12/15/2022 3:10:32 PM	Old:Choice 0								285	0.596737
ConcentrationReportSelected Changed: 12/15/2022 3:10:32 PM	Old:ON								284	0.743523
MCAReportSelected Changed: 12/15/2022 3:10:32 PM	Old:Choice 0								283	0.790133
MCAReportSelected Changed: 12/15/2022 3:10:32 PM	Old:ON								282	0.699221
X Stop nm Changed: 12/15/2022 3:11:17 PM	Old:200.000								281	0.873483
UVVIS Scan Rate nm Changed: 12/15/2022 3:11:17 PM	Old: 602.007								280	0.660244
NIR Scan Rate nm Changed: 12/15/2022 3:11:17 PM	Old: 0.004								279	0.685363
Y max Changed: 12/15/2022 3:11:17 PM	Old: 1.00								278	0.681875
Baseline Correction Changed: 12/15/2022 3:11:17 PM	Old:0								277	0.717154
Sipper Type Changed: 12/15/2022 3:11:17 PM	Old:Internal RSA								276	0.662518
End Method Modifications									275	0.684433
<Current Wavelength>	299								274	0.519652
<SBW (nm)>	2								273	0.640626
<Energy>	239.88								272	0.523513
<Slit Height>	Full								271	0.64948
									270	0.673835
3P									269	0.635756
3P									268	0.643352
Collection Time: 12/15/2022 3:13:09 PM									267	0.633265
Operator Name :									266	0.618336
Scan Version 6.2.0.1588									265	0.726934
Parameter List :									264	0.665415
Instrument Cary 5000									263	0.703048
Instrument Version 3.00									262	0.739846
Method Log :									261	0.750698
Method Name :									260	0.627351
Date/Time stamp: 12/15/2022 3:10:31 PM									259	0.767287
Method Modifications:									258	0.720225
ConcentrationReportSelected Changed: 12/15/2022 3:10:32 PM	Old:Choice 0								257	0.738997
ConcentrationReportSelected Changed: 12/15/2022 3:10:32 PM	Old:ON								256	0.753581
MCAReportSelected Changed: 12/15/2022 3:10:32 PM	Old:Choice 0								255	0.587933
MCAReportSelected Changed: 12/15/2022 3:10:32 PM	Old:ON								254	0.763099
X Stop nm Changed: 12/15/2022 3:11:17 PM	Old:200.000								253	0.611221
UVVIS Scan Rate nm Changed: 12/15/2022 3:11:17 PM	Old: 602.007								252	0.695682
NIR Scan Rate nm Changed: 12/15/2022 3:11:17 PM	Old: 0.004								251	0.663923
Y max Changed: 12/15/2022 3:11:17 PM	Old: 1.00								250	0.607323
Baseline Correction Changed: 12/15/2022 3:11:17 PM	Old:0								249	0.722699
Sipper Type Changed: 12/15/2022 3:11:17 PM	Old:Internal RSA								248	0.732252
End Method Modifications									247	0.770164
<Current Wavelength>	300								246	0.642161
<SBW (nm)>	2								245	0.710577
<Energy>	239.88								244	0.689357
<Slit Height>	Full								243	0.675834
									242	0.645954
3P-2									241	0.740275
3P-2									240	0.761151
Collection Time: 12/15/2022 3:15:13 PM									239	0.751609
Operator Name :									238	0.724708
Scan Version 6.2.0.1588									237	0.720046
Parameter List :									236	0.687032
Instrument Cary 5000									235	0.722988
Instrument Version 3.00									234	0.691916
Method Log :									233	0.762364
Method Name :									232	0.722591
Date/Time stamp: 12/15/2022 3:10:31 PM									231	0.721874
Method Modifications:									230	0.710731
ConcentrationReportSelected Changed: 12/15/2022 3:10:32 PM	Old:Choice 0								229	0.690118
ConcentrationReportSelected Changed: 12/15/2022 3:10:32 PM	Old:ON								228	0.718169
MCAReportSelected Changed: 12/15/2022 3:10:32 PM	Old:Choice 0								227	0.75267
MCAReportSelected Changed: 12/15/2022 3:10:32 PM	Old:ON								226	0.840628
X Stop nm Changed: 12/15/2022 3:11:17 PM	Old:200.000								225	0.711809
UVVIS Scan Rate nm Changed: 12/15/2022 3:11:17 PM	Old: 602.007								224	0.731326
NIR Scan Rate nm Changed: 12/15/2022 3:11:17 PM	Old: 0.004								223	0.701369
Y max Changed: 12/15/2022 3:11:17 PM	Old: 1.00								222	0.810197
Baseline Correction Changed: 12/15/2022 3:11:17 PM	Old:0								221	0.660444
Sipper Type Changed: 12/15/2022 3:11:17 PM	Old:Internal RSA								220	0.922319
End Method Modifications									219	0.553353
<Current Wavelength>	300								218	0.869525
<SBW (nm)>	2								217	0.800635
<Energy>	239.88								216	0.792388
<Slit Height>	Full								215	0.656873
									214	0.846107
3P-3									213	0.88157
3P-3									212	1.00611
Collection Time: 12/15/2022 3:16:30 PM									211	0.7806
Operator Name :									210	0.699635
Scan Version 6.2.0.1588									209	0.828063
Parameter List :									208	0.932156
Instrument Cary 5000									207	0.826411
Instrument Version 3.00									206	0.94671
Method Log :									205	0.933294
Method Name :									204	0.60765
Date/Time stamp: 12/15/2022 3:10:31 PM									203	0.686763
Method Modifications:									202	0.74939
ConcentrationReportSelected Changed: 12/15/2022 3:10:32 PM	Old:Choice 0								201	0.957857
ConcentrationReportSelected Changed: 12/15/2022 3:10:32 PM	Old:ON								200	0.757511
MCAReportSelected Changed: 12/15/2022 3:10:32 PM	Old:Choice 0
MCAReportSelected Changed: 12/15/2022 3:10:32 PM	Old:ON
X Stop nm Changed: 12/15/2022 3:11:17 PM	Old:200.000
UVVIS Scan Rate nm Changed: 12/15/2022 3:11:17 PM	Old: 602.007
NIR Scan Rate nm Changed: 12/15/2022 3:11:17 PM	Old: 0.004
Y max Changed: 12/15/2022 3:11:17 PM	Old: 1.00
Baseline Correction Changed: 12/15/2022 3:11:17 PM	Old:0
Sipper Type Changed: 12/15/2022 3:11:17 PM	Old:Internal RSA
End Method Modifications
<Current Wavelength>	300
<SBW (nm)>	2
<Energy>	239.88
<Slit Height>	Full
2P
2P
Collection Time: 12/15/2022 3:19:10 PM
Operator Name :
Scan Version 6.2.0.1588
Parameter List :
Instrument Cary 5000
Instrument Version 3.00
Method Log :
Method Name :
Date/Time stamp: 12/15/2022 3:10:31 PM
Method Modifications:
ConcentrationReportSelected Changed: 12/15/2022 3:10:32 PM	Old:Choice 0
ConcentrationReportSelected Changed: 12/15/2022 3:10:32 PM	Old:ON
MCAReportSelected Changed: 12/15/2022 3:10:32 PM	Old:Choice 0
MCAReportSelected Changed: 12/15/2022 3:10:32 PM	Old:ON
X Stop nm Changed: 12/15/2022 3:11:17 PM	Old:200.000
UVVIS Scan Rate nm Changed: 12/15/2022 3:11:17 PM	Old: 602.007
NIR Scan Rate nm Changed: 12/15/2022 3:11:17 PM	Old: 0.004
Y max Changed: 12/15/2022 3:11:17 PM	Old: 1.00
Baseline Correction Changed: 12/15/2022 3:11:17 PM	Old:0
Sipper Type Changed: 12/15/2022 3:11:17 PM	Old:Internal RSA
End Method Modifications
<Current Wavelength>	300
<SBW (nm)>	2
<Energy>	239.88
<Slit Height>	Full
1P
1P
Collection Time: 12/15/2022 3:35:39 PM
Operator Name :
Scan Version 6.2.0.1588
Parameter List :
Instrument Cary 5000
Instrument Version 3.00
Method Log :
Method Name :
Date/Time stamp: 12/15/2022 3:10:31 PM
Method Modifications:
ConcentrationReportSelected Changed: 12/15/2022 3:10:32 PM	Old:Choice 0
ConcentrationReportSelected Changed: 12/15/2022 3:10:32 PM	Old:ON
MCAReportSelected Changed: 12/15/2022 3:10:32 PM	Old:Choice 0
MCAReportSelected Changed: 12/15/2022 3:10:32 PM	Old:ON
X Stop nm Changed: 12/15/2022 3:11:17 PM	Old:200.000
UVVIS Scan Rate nm Changed: 12/15/2022 3:11:17 PM	Old: 602.007
NIR Scan Rate nm Changed: 12/15/2022 3:11:17 PM	Old: 0.004
Y max Changed: 12/15/2022 3:11:17 PM	Old: 1.00
Baseline Correction Changed: 12/15/2022 3:11:17 PM	Old:0
Sipper Type Changed: 12/15/2022 3:11:17 PM	Old:Internal RSA
End Method Modifications
<Current Wavelength>	300
<SBW (nm)>	2
<Energy>	239.88
<Slit Height>	Full

## Sheet: Figure 3F
d/D	0	0.42	0.5	0.58	0.75	1
h/H	0	0.43	0.49	0.6	0.79	1
	0	0.5	1
	0	0.5	1

## Sheet: Figure 4A
Microneedle compression						Injecting into tobacco
2.04891e-07	-0.0159998	0.000207033	0.00202892	-0.00297108		0	6.27711e-06	6.15157e-05	6.15157e-05
1.02446e-07	-0.0159999	0.000192542	0.00188691	-0.00311309		0	7.3947e-06	7.24681e-05	7.24681e-05
2.05915e-05	-0.0159794	0.000658175	0.00645012	0.00145012		2.48942e-05	0.0003218	0.00315364	0.00315364
7.32485e-05	-0.0159268	0.000559473	0.00548284	0.000482839		0.000122115	0.000233576	0.00228904	0.00228904
0.000254167	-0.0157458	0.000514407	0.00504119	4.11857e-05		0.000287257	0.000397526	0.00389575	0.00389575
0.000501061	-0.0154989	0.000576815	0.00565278	0.000652783		0.000475347	0.000407845	0.00399688	0.00399688
0.000707284	-0.0152927	0.000587264	0.00575519	0.000755188		0.000699908	0.00039909	0.00391108	0.00391108
0.000889637	-0.0151104	0.000435663	0.0042695	-0.000730499		0.000866894	0.000317572	0.0031122	0.0031122
0.0010639	-0.0149361	0.000511669	0.00501435	1.43523e-05		0.00104863	0.000137473	0.00134723	0.00134723
0.00125496	-0.014745	0.000468567	0.00459196	-0.000408043		0.00122535	5.19678e-05	0.000509284	0.000509284
0.00142399	-0.014576	0.000468055	0.00458694	-0.000413063		0.00140565	0.000220928	0.0021651	0.0021651
0.00159672	-0.0144033	0.000717277	0.00702931	0.00202931		0.00159374	0.000474434	0.00464946	0.00464946
0.00177784	-0.0142222	0.000722343	0.00707896	0.00207896		0.00175715	0.000382056	0.00374415	0.00374415
0.00194544	-0.0140546	0.000534514	0.00523824	0.000238237		0.00192639	0.000283057	0.00277396	0.00277396
0.00212923	-0.0138708	0.000585318	0.00573611	0.000736112		0.00209696	0.000296179	0.00290256	0.00290256
0.00229683	-0.0137032	0.000496674	0.00486741	-0.000132591		0.002258	0.000486448	0.00476719	0.00476719
0.00246474	-0.0135353	0.000528218	0.00517654	0.000176538		0.00242867	0.000491282	0.00481456	0.00481456
0.00264043	-0.0133596	0.00042907	0.00420488	-0.000795118		0.00257456	0.000327444	0.00320895	0.00320895
0.00279861	-0.0132014	0.000430122	0.0042152	-0.000784804		0.00274615	0.000283932	0.00278254	0.00278254
0.00295627	-0.0130437	0.000603199	0.00591135	0.00091135		0.00291765	0.00032871	0.00322136	0.00322136
0.00312899	-0.012871	0.000645956	0.00633037	0.00133037		0.00307695	0.000372473	0.00365024	0.00365024
0.00329475	-0.0127053	0.000670785	0.00657369	0.00157369		0.00325971	0.000342764	0.00335909	0.00335909
0.00345159	-0.0125484	0.000606216	0.00594092	0.000940922		0.00342158	0.000322033	0.00315592	0.00315592
0.00362411	-0.0123759	0.000513932	0.00503653	3.65307e-05		0.00357822	0.000322862	0.00316404	0.00316404
0.00379202	-0.012208	0.000556624	0.00545491	0.000454911		0.00375985	0.000315234	0.00308929	0.00308929
0.00394784	-0.0120522	0.000528283	0.00517718	0.000177177		0.00393032	0.000441	0.0043218	0.0043218
0.0041181	-0.0118819	0.000472227	0.00462783	-0.000372174		0.00409444	0.000530435	0.00519826	0.00519826
0.00428765	-0.0117123	0.000440786	0.0043197	-0.0006803		0.00427372	0.000428613	0.00420041	0.00420041
0.00445249	-0.0115475	0.000507282	0.00497137	-2.86344e-05		0.0044364	0.000531971	0.00521332	0.00521332
0.00460697	-0.011393	0.000641746	0.00628911	0.00128911		0.00461998	0.000415277	0.00406971	0.00406971
0.00478584	-0.0112142	0.000597294	0.00585349	0.000853485		0.00478349	0.000337455	0.00330706	0.00330706
0.00495805	-0.0110419	0.000577513	0.00565963	0.000659628		0.00494392	0.00034892	0.00341942	0.00341942
0.00511377	-0.0108862	0.000529476	0.00518886	0.00018886		0.00509205	0.000310503	0.00304293	0.00304293
0.00527758	-0.0107224	0.000538193	0.00527429	0.000274288		0.00524388	0.000327881	0.00321324	0.00321324
0.00545215	-0.0105479	0.000565518	0.00554207	0.000542073		0.00540318	0.000361232	0.00354007	0.00354007
0.00562047	-0.0103795	0.00055708	0.00545938	0.000459383		0.0055631	0.000435635	0.00426923	0.00426923
0.00577444	-0.0102256	0.000494746	0.00484852	-0.000151484		0.00575057	0.000468157	0.00458794	0.00458794
0.00594768	-0.0100523	0.000466481	0.00457151	-0.000428487		0.00593508	0.000492521	0.0048267	0.0048267
0.00612071	-0.00987929	0.000541629	0.00530797	0.000307967		0.00610882	0.00048615	0.00476427	0.00476427
0.00627888	-0.00972112	0.000623623	0.0061115	0.0011115		0.00630265	0.000494756	0.00484861	0.00484861
0.00645939	-0.00954061	0.000643479	0.00630609	0.00130609		0.00647353	0.000422699	0.00414245	0.00414245
0.00662607	-0.00937393	0.000605518	0.00593408	0.000934076		0.00663939	0.000373023	0.00365562	0.00365562
0.00678291	-0.00921708	0.00056657	0.00555239	0.000552387		0.00682072	0.000349293	0.00342307	0.00342307
0.00695093	-0.00904907	0.000475934	0.00466415	-0.000335849		0.00699344	0.000312775	0.0030652	0.0030652
0.00712426	-0.00887574	0.00059451	0.0058262	0.000826196		0.00714783	0.00047381	0.00464334	0.00464334
0.00728203	-0.00871797	0.0005008	0.00490784	-9.2159e-05		0.00731594	0.000478029	0.00468469	0.00468469
0.00746028	-0.00853971	0.000474127	0.00464644	-0.000353555		0.00747186	0.0005004	0.00490392	0.00490392
0.00761897	-0.00838103	0.000563143	0.0055188	0.000518799		0.0076326	0.000448506	0.00439536	0.00439536
0.00778094	-0.00821906	0.000561271	0.00550045	0.000500455		0.0078043	0.000418648	0.00410275	0.00410275
0.00796032	-0.00803968	0.000596791	0.00584856	0.000848556		0.00797067	0.000470402	0.00460994	0.00460994
0.00812321	-0.00787679	0.000630328	0.00617722	0.00117722		0.00812618	0.000477051	0.0046751	0.0046751
0.00828046	-0.00771954	0.00057837	0.00566803	0.000668026		0.00830157	0.000477806	0.0046825	0.0046825
0.00845862	-0.00754138	0.000583986	0.00572306	0.000723061		0.00846189	0.000387747	0.00379992	0.00379992
0.00862468	-0.00737532	0.000575334	0.00563827	0.000638271		0.00862243	0.000424376	0.00415888	0.00415888
0.00878747	-0.00721253	0.000525918	0.005154	0.000153995		0.00880017	0.000409093	0.00400911	0.00400911
0.00894984	-0.00705016	0.000543091	0.0053223	0.000322296		0.00896173	0.000367807	0.00360451	0.00360451
0.00912625	-0.00687375	0.000545746	0.00534831	0.000348308		0.00912226	0.000270381	0.00264974	0.00264974
0.0093	-0.0067	0.000495063	0.00485162	-0.000148382		0.00929508	0.000303918	0.0029784	0.0029784
0.00945654	-0.00654346	0.000551557	0.00540526	0.000405261		0.00945439	0.000431137	0.00422514	0.00422514
0.00962813	-0.00637187	0.000598328	0.00586362	0.000863616		0.00962189	0.00056426	0.00552975	0.00552975
0.00979686	-0.00620314	0.000578118	0.00566556	0.00066556		0.0097985	0.000574356	0.00562869	0.00562869
0.00995401	-0.00604599	0.000581415	0.00569787	0.000697871		0.00996139	0.000548232	0.00537268	0.00537268
0.0101254	-0.0058746	0.000579814	0.00568217	0.000682173		0.0101243	0.000550821	0.00539805	0.00539805
0.0103004	-0.00569962	0.000588419	0.00576651	0.000766505		0.0102929	0.000470057	0.00460656	0.00460656
0.0104526	-0.00554738	0.000572167	0.00560724	0.000607241		0.010466	0.000452763	0.00443707	0.00443707
0.0106338	-0.00536616	0.000568414	0.00557046	0.000570457		0.0106275	0.000344925	0.00338026	0.00338026
0.0108	-0.00519999	0.000580689	0.00569075	0.000690751		0.0107899	0.000411458	0.00403229	0.00403229
0.0109512	-0.00504878	0.000567585	0.00556234	0.000562336		0.0109679	0.000441363	0.00432536	0.00432536
0.0111264	-0.0048736	0.000551352	0.00540325	0.000403253		0.0111252	0.000444958	0.00436059	0.00436059
0.0112968	-0.00470323	0.000590943	0.00579124	0.000791239		0.0113046	0.000417121	0.00408778	0.00408778
0.0114527	-0.00454731	0.000444101	0.00435219	-0.000647808		0.0114643	0.000488767	0.00478992	0.00478992
0.0116326	-0.00436742	0.000547599	0.00536647	0.00036647		0.0116224	0.000540931	0.00530112	0.00530112
0.0117955	-0.00420453	0.000575511	0.00564001	0.000640006		0.0117982	0.000568433	0.00557064	0.00557064
0.0119608	-0.00403918	0.000579972	0.00568372	0.000683724		0.0119648	0.000517583	0.00507231	0.00507231
0.0121356	-0.00386441	0.000544442	0.00533553	0.00033553		0.0121213	0.000440162	0.00431358	0.00431358
0.0122912	-0.0037088	0.000518039	0.00507678	7.67812e-05		0.0122987	0.000419766	0.0041137	0.0041137
0.0124627	-0.0035373	0.000493024	0.00483163	-0.00016837		0.012459	0.00040927	0.00401084	0.00401084
0.0126332	-0.00336683	0.000522528	0.00512077	0.000120773		0.0126237	0.000450127	0.00441124	0.00441124
0.0127956	-0.00320436	0.000507897	0.00497739	-2.26114e-05		0.0127994	0.000431677	0.00423044	0.00423044
0.0129559	-0.00304413	0.000484474	0.00474785	-0.000252155		0.0129579	0.000369875	0.00362477	0.00362477
0.0131323	-0.00286772	0.000580894	0.00569276	0.000692759		0.0131308	0.000549545	0.00538555	0.00538555
0.0133038	-0.00269623	0.000511799	0.00501563	1.56312e-05		0.0132999	0.000617262	0.00604917	0.00604917
0.0134632	-0.00253682	0.000564344	0.00553057	0.000530573		0.0134589	0.000562985	0.00551725	0.00551725
0.0136383	-0.00236174	0.000519808	0.00509412	9.41223e-05		0.0136423	0.00035177	0.00344734	0.00344734
0.0138033	-0.0021967	0.000527725	0.0051717	0.000171701		0.0138039	0.00039937	0.00391382	0.00391382
0.0139549	-0.00204508	0.00052535	0.00514843	0.000148427		0.0139657	0.000373842	0.00366365	0.00366365
0.0141292	-0.00187082	0.000541974	0.00531134	0.000311343		0.0141251	0.000517909	0.0050755	0.0050755
0.0143009	-0.00169912	0.000568023	0.00556663	0.000566625		0.0143048	0.000432804	0.00424148	0.00424148
0.0144543	-0.00154566	0.000520265	0.00509859	9.85941e-05		0.0144688	0.000483729	0.00474054	0.00474054
0.0146408	-0.00135921	0.000612941	0.00600682	0.00100682		0.0146232	0.000555376	0.00544268	0.00544268
0.0148022	-0.00119775	0.000545476	0.00534566	0.000345662		0.0147968	0.000527315	0.00516769	0.00516769
0.014952	-0.00104798	0.000561066	0.00549845	0.000498446		0.0149675	0.00059424	0.00582355	0.00582355
0.0151316	-0.00086839	0.000560945	0.00549726	0.000497259		0.0151266	0.000514472	0.00504182	0.00504182
0.0152982	-0.00070182	0.00055436	0.00543273	0.000432732		0.0153076	0.000476381	0.00466853	0.00466853
0.0154633	-0.00053667	0.000566812	0.00555476	0.00055476		0.015462	0.000510449	0.0050024	0.0050024
0.0156369	-0.00036313	0.000611218	0.00598993	0.000989933		0.0156285	0.000475179	0.00465676	0.00465676
0.0157963	-0.00020373	0.000561476	0.00550246	0.000502463		0.0158005	0.000474602	0.0046511	0.0046511
0.0159671	-3.285e-05	0.000523245	0.0051278	0.000127801		0.0159642	0.000489457	0.00479667	0.00479667
0.0161289	0.00012891	0.000623241	0.00610776	0.00110776		0.016124	0.000461843	0.00452606	0.00452606
0.0162924	0.00029242	0.000541713	0.00530879	0.000308788		0.0162958	0.000528004	0.00517444	0.00517444
0.0164674	0.00046739	0.000541778	0.00530943	0.000309427		0.0164606	0.000561457	0.00550228	0.00550228
0.0166351	0.0006351	0.000551194	0.0054017	0.0004017		0.0166344	0.000562034	0.00550794	0.00550794
0.0167933	0.00079327	0.00053552	0.00524809	0.000248094		0.0168022	0.000541964	0.00531125	0.00531125
0.0169581	0.00095811	0.000563338	0.00552072	0.000520716		0.0169678	0.000478141	0.00468578	0.00468578
0.0171337	0.0011337	0.000572195	0.00560751	0.000607514		0.0171395	0.00049321	0.00483346	0.00483346
0.0173049	0.00130489	0.000546444	0.00535515	0.000355154		0.0172997	0.000460194	0.00450991	0.00450991
0.0174625	0.00146245	0.00056156	0.00550328	0.000503284		0.01746	0.000523608	0.00513136	0.00513136
0.0176365	0.0016365	0.00056712	0.00555777	0.000557772		0.0176402	0.000478793	0.00469217	0.00469217
0.0178013	0.00180134	0.0006215	0.0060907	0.0010907		0.0178018	0.000455314	0.00446208	0.00446208
0.0179556	0.00195562	0.000614766	0.00602471	0.00102471		0.0179626	0.000580736	0.00569121	0.00569121
0.0181354	0.00213541	0.000661658	0.00648425	0.00148425		0.0181294	0.000557434	0.00546285	0.00546285
0.0182997	0.00229973	0.000652773	0.00639718	0.00139718		0.0183081	0.000546491	0.00535561	0.00535561
0.0184633	0.00246334	0.00069717	0.00683226	0.00183226		0.0184675	0.000588847	0.0057707	0.0057707
0.0186445	0.00264446	0.000807401	0.00791253	0.00291253		0.0186267	0.000476763	0.00467227	0.00467227
0.0188	0.00279998	0.000839485	0.00822695	0.00322695		0.0188018	0.000502672	0.00492619	0.00492619
0.0189576	0.00295764	0.000847122	0.00830179	0.00330179		0.0189646	0.000533732	0.00523057	0.00523057
0.0191303	0.00313026	0.00089745	0.00879501	0.00379501		0.0191274	0.000542002	0.00531162	0.00531162
0.0192971	0.00329714	0.000972953	0.00953494	0.00453494		0.0193052	0.000496311	0.00486385	0.00486385
0.0194674	0.00346741	0.000960548	0.00941337	0.00441337		0.0194612	0.000474881	0.00465384	0.00465384
0.0196323	0.00363235	0.0010851	0.010634	0.00563401		0.0196388	0.000543287	0.00532421	0.00532421
0.0197953	0.00379534	0.00102677	0.0100624	0.00506239		0.0198035	0.000508549	0.00498378	0.00498378
0.0199736	0.00397359	0.00113084	0.0110822	0.00608223		0.0199606	0.000547469	0.00536519	0.00536519
0.0201302	0.00413023	0.00114768	0.0112472	0.00624724		0.0201397	0.000593634	0.00581762	0.00581762
0.0202965	0.0042965	0.00113126	0.0110863	0.00608634		0.0203013	0.000537019	0.00526279	0.00526279
0.0204728	0.00447281	0.00119919	0.0117521	0.00675206		0.0204614	0.000519268	0.00508883	0.00508883
0.0206303	0.00463027	0.00117263	0.0114918	0.00649175		0.0206382	0.000600964	0.00588945	0.00588945
0.0207881	0.00478814	0.00118366	0.0115999	0.00659992		0.020794	0.00053579	0.00525074	0.00525074
0.0209658	0.00496578	0.00123761	0.0121285	0.00712855		0.0209599	0.000576768	0.00565233	0.00565233
0.021134	0.00513399	0.00127439	0.012489	0.00748897		0.0211334	0.000528926	0.00518347	0.00518347
0.0212962	0.00529616	0.00133592	0.013092	0.00809199		0.0212895	0.000513773	0.00503498	0.00503498
0.0214583	0.00545833	0.00134749	0.0132054	0.00820543		0.0214678	0.0005621	0.00550858	0.00550858
0.0216361	0.00563608	0.00138885	0.0136108	0.00861076		0.0216341	0.000595683	0.0058377	0.0058377
0.0217974	0.00579743	0.00138908	0.013613	0.00861295		0.0217964	0.000576526	0.00564995	0.00564995
0.0219578	0.00595776	0.00139429	0.0136641	0.00866406		0.021952	0.000581378	0.00569751	0.00569751
0.0221361	0.00613611	0.00145403	0.0142495	0.00924946		0.0221296	0.000568982	0.00557603	0.00557603
0.0222916	0.00629162	0.00142249	0.0139404	0.00894043		0.022294	0.000587692	0.00575939	0.00575939
0.0224708	0.0064708	0.00151589	0.0148558	0.00985577		0.0224638	0.000568675	0.00557301	0.00557301
0.0226316	0.00663164	0.00156501	0.0153371	0.0103371		0.0226261	0.000568163	0.00556799	0.00556799
0.0227892	0.0067892	0.00152835	0.0149778	0.0099778		0.0227951	0.000597555	0.00585604	0.00585604
0.0229605	0.00696049	0.00156301	0.0153175	0.0103175		0.0229604	0.000576917	0.00565379	0.00565379
0.0231306	0.00713065	0.00162268	0.0159023	0.0109023		0.0231322	0.000604158	0.00592075	0.00592075
0.0232947	0.00729467	0.00162719	0.0159464	0.0109464		0.0233033	0.000547059	0.00536118	0.00536118
0.023469	0.00746903	0.00167713	0.0164358	0.0114358		0.0234692	0.000585383	0.00573675	0.00573675
0.0236223	0.00762229	0.00160808	0.0157592	0.0107592		0.0236426	0.000587525	0.00575774	0.00575774
0.0237941	0.00779409	0.00170601	0.0167189	0.0117189		0.023802	0.000639781	0.00626986	0.00626986
0.0239708	0.00797081	0.001717	0.0168266	0.0118266		0.0239583	0.000600778	0.00588762	0.00588762
0.0241241	0.00812407	0.00171859	0.0168422	0.0118422		0.0241335	0.00062434	0.00611853	0.00611853
0.0242984	0.00829843	0.00175411	0.0171903	0.0121903		0.0242959	0.000574524	0.00563033	0.00563033
0.0244735	0.00847351	0.0017725	0.0173705	0.0123705		0.024458	0.000599884	0.00587886	0.00587886
0.0246232	0.00862318	0.00184659	0.0180966	0.0130966		0.0246364	0.000568144	0.00556781	0.00556781
0.0247928	0.00879283	0.00184605	0.0180913	0.0130913		0.0247902	0.000555599	0.00544487	0.00544487
0.024965	0.00896504	0.00184809	0.0181113	0.0131113		0.0249571	0.000588792	0.00577016	0.00577016
0.0251265	0.0091265	0.00192427	0.0188579	0.0138579		0.0251317	0.000589211	0.00577426	0.00577426
0.0252859	0.0092859	0.00187033	0.0183292	0.0133292		0.0252869	0.00055206	0.00541019	0.00541019
0.0254576	0.0094576	0.00185372	0.0181665	0.0131665		0.0254623	0.000610882	0.00598665	0.00598665
0.0256307	0.00963073	0.00200387	0.0196379	0.0146379		0.0256344	0.000569243	0.00557858	0.00557858
0.0257906	0.00979065	0.00195039	0.0191138	0.0141138		0.0257963	0.000591725	0.00579891	0.00579891
0.0259564	0.00995641	0.00200204	0.01962	0.01462		0.0259522	0.000618724	0.0060635	0.0060635
0.0261322	0.0101322	0.00203871	0.0199794	0.0149794		0.026134	0.000602948	0.00590889	0.00590889
0.0262896	0.0102896	0.00204673	0.020058	0.015058		0.0262922	0.00059071	0.00578896	0.00578896
0.026468	0.010468	0.00214374	0.0210086	0.0160086		0.0264647	0.000634044	0.00621364	0.00621364
0.0266286	0.0106286	0.00209446	0.0205257	0.0155257		0.0266247	0.000646878	0.0063394	0.0063394
0.0267865	0.0107865	0.00205944	0.0201825	0.0151825		0.0267917	0.000617411	0.00605063	0.00605063
0.0269572	0.0109572	0.00213924	0.0209645	0.0159645		0.0269587	0.000629732	0.00617138	0.00617138
0.0271285	0.0111285	0.00210099	0.0205897	0.0155897		0.0271303	0.000603599	0.00591527	0.00591527
0.0272945	0.0112945	0.00214351	0.0210064	0.0160064		0.0272953	0.000578742	0.00567168	0.00567168
0.0274631	0.0114631	0.00212121	0.0207878	0.0157878		0.0274611	0.00058542	0.00573712	0.00573712
0.0276201	0.0116201	0.00217883	0.0213525	0.0163525		0.027637	0.000625392	0.00612885	0.00612885
0.0277915	0.0117915	0.00221484	0.0217055	0.0167055		0.0277897	0.000673691	0.00660217	0.00660217
0.0279633	0.0119633	0.00221478	0.0217048	0.0167048		0.0279472	0.000631064	0.00618443	0.00618443
0.0281205	0.0121205	0.00225868	0.0221351	0.0171351		0.028121	0.000661537	0.00648306	0.00648306
0.0282797	0.0122797	0.00226993	0.0222453	0.0172453		0.0282862	0.000589285	0.00577499	0.00577499
0.0284559	0.0124559	0.00227266	0.0222721	0.0172721		0.0284441	0.000695251	0.00681346	0.00681346
0.0286183	0.0126183	0.00234261	0.0229576	0.0179576		0.0286242	0.000636987	0.00624248	0.00624248
0.0287827	0.0127827	0.00231578	0.0226946	0.0176946		0.028781	0.000610277	0.00598072	0.00598072
0.0289474	0.0129474	0.0023	0.02254	0.01754		0.0289467	0.000642957	0.00630098	0.00630098
0.0291167	0.0131167	0.00235711	0.0230997	0.0180997		0.0291257	0.000616433	0.00604104	0.00604104
0.0292882	0.0132882	0.00230106	0.0225503	0.0175503		0.0292819	0.000690408	0.006766	0.006766
0.0294509	0.0134509	0.00234063	0.0229382	0.0179382		0.0294473	0.000665998	0.00652678	0.00652678
0.0296137	0.0136137	0.0024493	0.0240032	0.0190032		0.0296297	0.000624061	0.00611579	0.00611579
0.0297783	0.0137783	0.00233984	0.0229304	0.0179304		0.0297841	0.000637229	0.00624485	0.00624485
0.0299435	0.0139435	0.00244539	0.0239648	0.0189648		0.0299845	0.000618128	0.00605766	0.00605766
0.0301045	0.0141045	0.00243411	0.0238542	0.0188542		0.0301326	0.000670655	0.00657242	0.00657242
0.030285	0.014285	0.00245528	0.0240618	0.0190618		0.0302936	0.000626277	0.00613752	0.00613752
0.0304536	0.0144536	0.0024741	0.0242462	0.0192462		0.0304629	0.00063125	0.00618625	0.00618625
0.0306214	0.0146214	0.00251017	0.0245997	0.0195997		0.0306111	0.000645621	0.00632708	0.00632708
0.0307976	0.0147976	0.00254149	0.0249066	0.0199066		0.0307741	0.000657886	0.00644729	0.00644729
0.0309616	0.0149616	0.00253354	0.0248287	0.0198287		0.0309578	0.000698715	0.00684741	0.00684741
0.0311218	0.0151218	0.00251458	0.0246429	0.0196429		0.0311158	0.000699041	0.00685061	0.00685061
0.0312962	0.0152962	0.00250581	0.0245569	0.0195569		0.0312832	0.000593206	0.00581342	0.00581342
0.0314601	0.0154601	0.00254182	0.0249098	0.0199098		0.0314563	0.000670524	0.00657114	0.00657114
0.0316047	0.0156047	0.00259602	0.025441	0.020441		0.0316146	0.000677574	0.00664023	0.00664023
0.0317904	0.0157904	0.00257798	0.0252642	0.0202642		0.03178	0.000667376	0.00654029	0.00654029
0.0319536	0.0159536	0.00259155	0.0253972	0.0203972		0.0319612	0.000670534	0.00657123	0.00657123
0.03211	0.01611	0.00265745	0.026043	0.021043		0.0321196	0.000670738	0.00657324	0.00657324
0.0322831	0.0162831	0.00267475	0.0262125	0.0212125		0.0322816	0.000651954	0.00638915	0.00638915
0.0324538	0.0164538	0.00265784	0.0260468	0.0210468		0.0324617	0.000726459	0.0071193	0.0071193
0.0326155	0.0166155	0.00265243	0.0259939	0.0209939		0.0326174	0.000631958	0.00619319	0.00619319
0.0327906	0.0167906	0.00266247	0.0260922	0.0210922		0.0327839	0.000674771	0.00661276	0.00661276
0.0329623	0.0169623	0.00266182	0.0260859	0.0210859		0.0329617	0.000687372	0.00673624	0.00673624
0.0331269	0.0171269	0.00276478	0.0270948	0.0220948		0.0331213	0.000668531	0.00655161	0.00655161
0.0332883	0.0172883	0.00276778	0.0271242	0.0221242		0.0332908	0.000671744	0.00658309	0.00658309
0.0334575	0.0174575	0.002765	0.027097	0.022097		0.0334675	0.000706054	0.00691933	0.00691933
0.0336302	0.0176302	0.00284962	0.0279263	0.0229263		0.0336243	0.000684345	0.00670658	0.00670658
0.033792	0.017792	0.00287231	0.0281486	0.0231486		0.0337909	0.00066014	0.00646937	0.00646937
0.0339492	0.0179492	0.00287483	0.0281734	0.0231734		0.0339661	0.00074395	0.00729071	0.00729071
0.0341289	0.0181289	0.00288747	0.0282972	0.0232972		0.0341322	0.000698362	0.00684394	0.00684394
0.0342878	0.0182878	0.00292869	0.0287012	0.0237012		0.0342946	0.000683228	0.00669563	0.00669563
0.034461	0.018461	0.00296901	0.0290963	0.0240963		0.0344463	0.000729058	0.00714477	0.00714477
0.034636	0.018636	0.00302482	0.0296432	0.0246432		0.0346194	0.000727558	0.00713007	0.00713007
0.0347949	0.0187949	0.00301573	0.0295542	0.0245542		0.0347927	0.000657905	0.00644747	0.00644747
0.0349546	0.0189546	0.00303816	0.029774	0.024774		0.0349497	0.000706073	0.00691951	0.00691951
0.0351331	0.0191331	0.00308569	0.0302397	0.0252397		0.0351295	0.000721524	0.00707093	0.00707093
0.0352937	0.0192937	0.00316686	0.0310352	0.0260352		0.0352909	0.000706036	0.00691915	0.00691915
0.0354576	0.0194576	0.00315683	0.0309369	0.0259369		0.0354612	0.000775782	0.00760267	0.00760267
0.0356317	0.0196317	0.00329114	0.0322531	0.0272531		0.0356228	0.000780011	0.0076441	0.0076441
0.0357935	0.0197935	0.00321332	0.0314906	0.0264906		0.0357926	0.000664154	0.00650871	0.00650871
0.0359633	0.0199633	0.00324633	0.031814	0.026814		0.03596	0.000740783	0.00725968	0.00725968
0.0361337	0.0201337	0.003261	0.0319578	0.0269578		0.0361336	0.000745496	0.00730586	0.00730586
0.036292	0.020292	0.00325951	0.0319432	0.0269432		0.0362852	0.000787722	0.00771967	0.00771967
0.0364635	0.0204635	0.0032859	0.0322018	0.0272018		0.0364628	0.000772206	0.00756762	0.00756762
0.036637	0.020637	0.00337499	0.0330749	0.0280749		0.0366258	0.000748271	0.00733306	0.00733306
0.0367967	0.0207967	0.00338612	0.033184	0.028184		0.0367874	0.000725603	0.00711091	0.00711091
0.0369576	0.0209576	0.00341264	0.0334438	0.0284438		0.0369667	0.000742534	0.00727684	0.00727684
0.0371317	0.0211317	0.00347166	0.0340223	0.0290223		0.0371252	0.000735372	0.00720665	0.00720665
0.0373037	0.0213037	0.00340847	0.033403	0.028403		0.0372831	0.000727745	0.0071319	0.0071319
0.0374666	0.0214666	0.0034231	0.0335464	0.0285464		0.0374629	0.000745431	0.00730522	0.00730522
0.0376249	0.0216249	0.00345301	0.0338395	0.0288395		0.0376283	0.000748066	0.00733105	0.00733105
0.0378017	0.0218017	0.0035115	0.0344127	0.0294127		0.0377858	0.000755349	0.00740242	0.00740242
0.0379592	0.0219592	0.00356864	0.0349727	0.0299727		0.037962	0.000747889	0.00732932	0.00732932
0.0381268	0.0221268	0.00348065	0.0341104	0.0291104		0.0381332	0.000785226	0.00769521	0.00769521
0.0383054	0.0223054	0.00354502	0.0347412	0.0297412		0.0382996	0.000714306	0.0070002	0.0070002
0.0384608	0.0224608	0.00351096	0.0344074	0.0294074		0.0384534	0.000743642	0.0072877	0.0072877
0.0386342	0.0226342	0.00351912	0.0344874	0.0294874		0.0386359	0.000742693	0.00727839	0.00727839
0.0388035	0.0228035	0.003501	0.0343098	0.0293098		0.0387962	0.000721021	0.007066	0.007066
0.0389592	0.0229592	0.00352773	0.0345717	0.0295717		0.0389568	0.000827173	0.00810629	0.00810629
0.0391347	0.0231347	0.00362175	0.0354932	0.0304932		0.0391369	0.000751233	0.00736208	0.00736208
0.0392985	0.0232985	0.00348278	0.0341313	0.0291313		0.0392934	0.00082518	0.00808676	0.00808676
0.0394661	0.0234661	0.00359463	0.0352273	0.0302273		0.0394662	0.000820244	0.00803839	0.00803839
0.0396444	0.0236444	0.00366916	0.0359578	0.0309578		0.0396333	0.000753226	0.00738161	0.00738161
0.0398018	0.0238018	0.00356223	0.0349099	0.0299099		0.0397935	0.000778288	0.00762722	0.00762722
0.0399641	0.0239641	0.00359785	0.0352589	0.0302589		0.0399642	0.000773761	0.00758286	0.00758286
0.0401391	0.0241391	0.00364306	0.0357019	0.0307019		0.0401356	0.000817683	0.00801329	0.00801329
0.0402958	0.0242958	0.00367724	0.036037	0.031037		0.0402901	0.000754604	0.00739512	0.00739512
0.040464	0.024464	0.00368343	0.0360976	0.0310976		0.0404695	0.00075371	0.00738636	0.00738636
0.0406429	0.0246429	0.00371403	0.0363975	0.0313975		0.0406313	0.000808053	0.00791892	0.00791892
0.0408014	0.0248014	0.00368578	0.0361207	0.0311207		0.0407947	0.000770111	0.00754708	0.00754708
0.04096	0.02496	0.00373849	0.0366372	0.0316372		0.0409712	0.000880044	0.00862443	0.00862443
0.04114	0.02514	0.00376069	0.0368548	0.0318548		0.0411304	0.000790674	0.00774861	0.00774861
0.0413094	0.0253094	0.00375513	0.0368003	0.0318003		0.0412902	0.00082559	0.00809078	0.00809078
0.0414712	0.0254712	0.00383805	0.0376129	0.0326129		0.0414703	0.000860468	0.00843258	0.00843258
0.0416285	0.0256285	0.00383041	0.037538	0.032538		0.0416334	0.000807224	0.00791079	0.00791079
0.0418058	0.0258058	0.00394264	0.0386379	0.0336379		0.0417902	0.000779238	0.00763653	0.00763653
0.0419619	0.0259619	0.00389177	0.0381394	0.0331394		0.0419682	0.000823429	0.0080696	0.0080696
0.0421289	0.0261289	0.00392683	0.0384829	0.0334829		0.0421371	0.000803061	0.00787	0.00787
0.0423021	0.0263021	0.00398957	0.0390978	0.0340978		0.0423024	0.000814768	0.00798472	0.00798472
0.0424647	0.0264647	0.00396904	0.0388966	0.0338966		0.0424543	0.000836644	0.00819911	0.00819911
0.0426416	0.0266416	0.00405103	0.0397001	0.0347001		0.0426363	0.000808462	0.00792293	0.00792293
0.0427978	0.0267978	0.0040278	0.0394725	0.0344725		0.0427966	0.00089122	0.00873395	0.00873395
0.0429605	0.0269605	0.0040483	0.0396733	0.0346733		0.0429593	0.000905422	0.00887314	0.00887314
0.0431345	0.0271345	0.00405167	0.0397064	0.0347064		0.0431403	0.00086518	0.00847876	0.00847876
0.0432959	0.0272959	0.00408609	0.0400437	0.0350437		0.043297	0.000783037	0.00767377	0.00767377
0.0434645	0.0274645	0.00416561	0.040823	0.035823		0.0434722	0.00080456	0.00788469	0.00788469
0.0436447	0.0276447	0.00422766	0.0414311	0.0364311		0.0436349	0.000869194	0.0085181	0.0085181
0.043802	0.027802	0.00417857	0.04095	0.03595		0.0437967	0.000828411	0.00811843	0.00811843
0.0439761	0.0279761	0.00416179	0.0407856	0.0357856		0.0439711	0.000852579	0.00835528	0.00835528
0.0441449	0.0281449	0.00422307	0.0413861	0.0363861		0.0441351	0.00088335	0.00865683	0.00865683
0.0443003	0.0283003	0.00417946	0.0409587	0.0359587		0.0442927	0.000853892	0.00836815	0.00836815
0.0444778	0.0284778	0.00425242	0.0416737	0.0366737		0.0444703	0.000893054	0.00875193	0.00875193
0.0446438	0.0286438	0.0041663	0.0408297	0.0358297		0.0446288	0.000862023	0.00844782	0.00844782
0.0447974	0.0287974	0.00417872	0.0409515	0.0359515		0.0447956	0.000878423	0.00860855	0.00860855
0.0449642	0.0289642	0.00426137	0.0417614	0.0367614		0.0449702	0.000811089	0.00794867	0.00794867
0.045143	0.029143	0.00423853	0.0415376	0.0365376		0.0451216	0.000879737	0.00862142	0.00862142
0.0452968	0.0292968	0.00417679	0.0409325	0.0359325		0.045297	0.000822889	0.00806431	0.00806431
0.0454639	0.0294639	0.0041728	0.0408934	0.0358934		0.0454732	0.000878759	0.00861184	0.00861184
0.0456401	0.0296401	0.00427466	0.0418917	0.0368917		0.0456298	0.000852952	0.00835893	0.00835893
0.0457921	0.0297921	0.0041859	0.0410219	0.0360219		0.0458044	0.000854796	0.008377	0.008377
0.0459615	0.0299615	0.00421315	0.0412889	0.0362889		0.0459732	0.000958638	0.00939466	0.00939466
0.0461364	0.0301364	0.00428529	0.0419959	0.0369959		0.0461382	0.000873888	0.0085641	0.0085641
0.0463001	0.0303001	0.004225	0.041405	0.036405		0.0463031	0.000889562	0.00871771	0.00871771
0.0464693	0.0304693	0.00426082	0.041756	0.036756		0.0464685	0.000899276	0.0088129	0.0088129
0.0466507	0.0306507	0.0043659	0.0427858	0.0377858		0.0466389	0.000846954	0.00830015	0.00830015
0.0467999	0.0307999	0.00429152	0.0420569	0.0370569		0.0467994	0.000896472	0.00878543	0.00878543
0.0469654	0.0309654	0.00426571	0.0418039	0.0368039		0.0469733	0.000932105	0.00913463	0.00913463
0.0471454	0.0311454	0.00432815	0.0424159	0.0374159		0.0471397	0.000874279	0.00856794	0.00856794
0.0472961	0.0312961	0.00428603	0.0420031	0.0370031		0.0473086	0.000873804	0.00856328	0.00856328
0.0474711	0.0314711	0.00432645	0.0423992	0.0373992		0.047477	0.000853529	0.00836459	0.00836459
0.0476399	0.0316399	0.00434956	0.0426256	0.0376256		0.047633	0.000895793	0.00877877	0.00877877
0.047803	0.031803	0.00432685	0.0424031	0.0374031		0.0478036	0.000861501	0.00844271	0.00844271
0.0479723	0.0319723	0.00432394	0.0423746	0.0373746		0.0479751	0.000912203	0.00893958	0.00893958
0.0481398	0.0321398	0.00436489	0.042776	0.037776		0.0481299	0.00095306	0.00933998	0.00933998
0.0483021	0.0323021	0.00435191	0.0426487	0.0376487		0.0483028	0.000932813	0.00914156	0.00914156
0.0484684	0.0324684	0.00437738	0.0428984	0.0378984		0.0484671	0.000966806	0.0094747	0.0094747
0.0486418	0.0326418	0.0044311	0.0434248	0.0384248		0.0486239	0.000916514	0.00898184	0.00898184
0.048795	0.032795	0.00438986	0.0430207	0.0380207		0.0487969	0.000898363	0.00880396	0.00880396
0.0489728	0.0329728	0.0044217	0.0433327	0.0383327		0.0489677	0.000963937	0.00944659	0.00944659
0.0491414	0.0331413	0.0044451	0.043562	0.038562		0.0491314	0.000966573	0.00947242	0.00947242
0.0492968	0.0332968	0.00440486	0.0431676	0.0381676		0.0493068	0.000900282	0.00882276	0.00882276
0.0494647	0.0334647	0.00443912	0.0435034	0.0385034		0.0494631	0.000911076	0.00892854	0.00892854
0.0496488	0.0336488	0.0044685	0.0437913	0.0387913		0.0496327	0.000900226	0.00882221	0.00882221
0.049799	0.033799	0.004478	0.0438844	0.0388844		0.0498092	0.000916328	0.00898002	0.00898002
0.049968	0.033968	0.00452171	0.0443128	0.0393128		0.0499715	0.000953712	0.00934637	0.00934637
0.0501439	0.0341439	0.00459129	0.0449946	0.0399946		0.0501301	0.00094912	0.00930138	0.00930138
0.0502919	0.0342919	0.00454335	0.0445249	0.0395249		0.0503003	0.000928603	0.00910031	0.00910031
0.050465	0.034465	0.00452776	0.0443721	0.0393721		0.0504683	0.000954596	0.00935504	0.00935504
0.0506439	0.0346439	0.00451914	0.0442876	0.0392876		0.0506291	0.000911085	0.00892863	0.00892863
0.050793	0.034793	0.00452165	0.0443121	0.0393121		0.050791	0.00093177	0.00913134	0.00913134
0.0509644	0.0349644	0.0045861	0.0449438	0.0399438		0.0509706	0.000950536	0.00931525	0.00931525
0.0511398	0.0351398	0.0046006	0.0450859	0.0400859		0.0511267	0.000957865	0.00938708	0.00938708
0.0512908	0.0352908	0.00459823	0.0450626	0.0400626		0.0513098	0.000955556	0.00936444	0.00936444
0.0514578	0.0354578	0.00456585	0.0447453	0.0397453		0.0514662	0.000910992	0.00892772	0.00892772
0.0516328	0.0356328	0.00457754	0.0448599	0.0398599		0.0516236	0.00101952	0.00999129	0.00999129
0.0517996	0.0357996	0.00457464	0.0448315	0.0398315		0.0517987	0.000987193	0.00967449	0.00967449
0.0519629	0.0359629	0.00457827	0.044867	0.039867		0.0519684	0.000966294	0.00946968	0.00946968
0.0521317	0.0361317	0.00458515	0.0449345	0.0399345		0.0521229	0.00102768	0.0100712	0.0100712
0.0522984	0.0362984	0.0045428	0.0445195	0.0395195		0.0523001	0.000934731	0.00916037	0.00916037
0.0524645	0.0364645	0.00455609	0.0446496	0.0396496		0.0524642	0.00101504	0.00994738	0.00994738
0.0526284	0.0366284	0.00464024	0.0454744	0.0404744		0.0526264	0.000986569	0.00966837	0.00966837
0.0527926	0.0367926	0.00458079	0.0448917	0.0398917		0.0528033	0.000929479	0.00910889	0.00910889
0.0529675	0.0369675	0.00459268	0.0450082	0.0400082		0.0529609	0.00102853	0.0100796	0.0100796
0.0531339	0.0371339	0.00457315	0.0448169	0.0398169		0.0531246	0.000965651	0.00946338	0.00946338
0.053293	0.037293	0.00456855	0.0447718	0.0397718		0.0532976	0.00100249	0.00982435	0.00982435
0.0534634	0.0374634	0.00448942	0.0439963	0.0389963		0.0534554	0.00104052	0.0101971	0.0101971
0.0536417	0.0376417	0.00464793	0.0455497	0.0405497		0.0536315	0.00095645	0.00937321	0.00937321
0.0537938	0.0377938	0.00457349	0.0448202	0.0398202		0.0538046	0.00102963	0.0100904	0.0100904
0.0539608	0.0379608	0.00463897	0.0454619	0.0404619		0.0539652	0.00103138	0.0101076	0.0101076
0.0541369	0.0381369	0.00466647	0.0457314	0.0407314		0.0541251	0.00098438	0.00964692	0.00964692
0.05429	0.03829	0.0046765	0.0458297	0.0408297		0.0542954	0.00101664	0.00996308	0.00996308
0.0544649	0.0384649	0.00465856	0.0456539	0.0406539		0.0544703	0.000987453	0.00967704	0.00967704
0.0546384	0.0386384	0.00472492	0.0463042	0.0413042		0.0546234	0.00100768	0.00987528	0.00987528
0.0547904	0.0387904	0.00461345	0.0452118	0.0402118		0.0547887	0.00107028	0.0104887	0.0104887
0.0549699	0.0389699	0.00468586	0.0459214	0.0409214		0.0549667	0.00104912	0.0102813	0.0102813
0.055135	0.039135	0.0047108	0.0461658	0.0411658		0.0551221	0.0010334	0.0101273	0.0101273
0.0552979	0.0392979	0.00467417	0.0458068	0.0408068		0.0553025	0.000971239	0.00951814	0.00951814
0.0554674	0.0394674	0.00470955	0.0461536	0.0411536		0.0554616	0.00105695	0.0103581	0.0103581
0.0556221	0.0396221	0.00467345	0.0457998	0.0407998		0.0556183	0.00106627	0.0104495	0.0104495
0.0557992	0.0397992	0.00469789	0.0460393	0.0410393		0.0557947	0.00100444	0.00984352	0.00984352
0.0559643	0.0399643	0.00474503	0.0465013	0.0415013		0.055958	0.00108706	0.0106532	0.0106532
0.0561208	0.0401208	0.00470132	0.0460729	0.0410729		0.0561107	0.00101936	0.00998973	0.00998973
0.0562965	0.0402965	0.00475666	0.0466153	0.0416153		0.0562818	0.00100205	0.00982006	0.00982006
0.0564552	0.0404552	0.00468113	0.045875	0.040875		0.056453	0.00100174	0.00981705	0.00981705
0.0566165	0.0406165	0.00473216	0.0463752	0.0413752		0.056606	0.00102295	0.0100249	0.0100249
0.0567901	0.0407901	0.00473052	0.0463591	0.0413591		0.0567801	0.00105292	0.0103187	0.0103187
0.0569533	0.0409533	0.0047286	0.0463403	0.0413403		0.0569558	0.00102765	0.010071	0.010071
0.0571291	0.0411291	0.00474467	0.0464978	0.0414978		0.0571104	0.00100993	0.00989727	0.00989727
0.057284	0.041284	0.00465292	0.0455987	0.0405987		0.057283	0.00105558	0.0103447	0.0103447
0.0574657	0.0414657	0.00474937	0.0465439	0.0415439		0.0574551	0.0010726	0.0105115	0.0105115
0.0576309	0.0416309	0.00477227	0.0467683	0.0417683		0.0576129	0.00104466	0.0102376	0.0102376
0.0577822	0.0417822	0.00481706	0.0472072	0.0422072		0.0577824	0.00108144	0.0105981	0.0105981
0.0579399	0.0419399	0.00485674	0.0475961	0.0425961		0.0579627	0.00104121	0.0102038	0.0102038
0.0581247	0.0421247	0.00486524	0.0476793	0.0426793		0.0581244	0.00108539	0.0106368	0.0106368
0.0582832	0.0422832	0.00478627	0.0469055	0.0419055		0.0582886	0.00107095	0.0104953	0.0104953
0.0584566	0.0424566	0.00480964	0.0471345	0.0421345		0.0584477	0.00107216	0.0105071	0.0105071
0.0586378	0.0426378	0.00487963	0.0478204	0.0428204		0.0586265	0.00106614	0.0104482	0.0104482
0.0587939	0.0427939	0.00479615	0.0470023	0.0420023		0.0587886	0.0010183	0.00997933	0.00997933
0.0589598	0.0429598	0.00482046	0.0472405	0.0422405		0.0589504	0.00106869	0.0104732	0.0104732
0.0591397	0.0431397	0.0047972	0.0470125	0.0420125		0.059162	0.00115544	0.0113234	0.0113234
0.0592908	0.0432908	0.00485893	0.0476175	0.0426175		0.0593	0.00109651	0.0107458	0.0107458
0.0594603	0.0434603	0.0048664	0.0476907	0.0426907		0.0594617	0.0011379	0.0111514	0.0111514
0.0596269	0.0436269	0.00487293	0.0477547	0.0427547		0.0596261	0.00110856	0.0108639	0.0108639
0.059788	0.043788	0.00490516	0.0480706	0.0430706		0.0597852	0.00105812	0.0103696	0.0103696
0.0599594	0.0439594	0.00485168	0.0475464	0.0425464		0.0599427	0.0011271	0.0110455	0.0110455
0.0601325	0.0441325	0.00492413	0.0482564	0.0432564		0.0601213	0.00103061	0.0101	0.0101
0.0602837	0.0442837	0.00492291	0.0482445	0.0432445		0.0602798	0.00110441	0.0108232	0.0108232
0.060451	0.044451	0.00485911	0.0476193	0.0426193		0.0604441	0.00112363	0.0110116	0.0110116
0.0606287	0.0446287	0.00493243	0.0483378	0.0433378		0.0606224	0.00110784	0.0108568	0.0108568
0.060788	0.044788	0.00488311	0.0478545	0.0428545		0.0607892	0.00112681	0.0110427	0.0110427
0.060951	0.044951	0.00491193	0.0481369	0.0431369		0.0609671	0.00107177	0.0105033	0.0105033
0.061116	0.045116	0.00494066	0.0484184	0.0434184		0.0611277	0.00109963	0.0107764	0.0107764
0.0612982	0.0452982	0.00496064	0.0486143	0.0436143		0.061296	0.00108986	0.0106806	0.0106806
0.0614656	0.0454656	0.00500563	0.0490552	0.0440552		0.0614727	0.00111898	0.010966	0.010966
0.0616179	0.0456179	0.00505503	0.0495393	0.0445393		0.0616282	0.000543101	0.00532239	0.0110024
0.0617918	0.0457918	0.00510383	0.0500175	0.0450175		0.0618016	0.000523683	0.00513209	0.0108121
0.0619562	0.0459562	0.00512447	0.0502198	0.0452198		0.0619547	0.000583278	0.00571612	0.0113961
0.0621148	0.0461148	0.00513452	0.0503183	0.0453183		0.0621303	0.000579292	0.00567706	0.0113571
0.0622979	0.0462979	0.0051745	0.0507101	0.0457101		0.0623109	0.000592824	0.00580968	0.0114897
0.0624616	0.0464616	0.00512806	0.050255	0.045255		0.0624599	0.000612587	0.00600335	0.0116833
0.0626191	0.0466191	0.00518032	0.0507672	0.0457672		0.0626172	0.000603646	0.00591573	0.0115957
0.0627926	0.0467926	0.00515281	0.0504976	0.0454976		0.0627945	0.000614515	0.00602224	0.0117022
0.0629559	0.0469559	0.00520325	0.0509919	0.0459919		0.06295	0.000678888	0.0066531	0.0123331
0.0631142	0.0471142	0.00519052	0.0508671	0.0458671		0.0631189	0.000625756	0.0061324	0.0118124
0.0632926	0.0472926	0.00523704	0.051323	0.046323		0.0633006	0.000609998	0.00597798	0.011658
0.0634589	0.0474589	0.0052168	0.0511247	0.0461247		0.0634517	0.000646785	0.00633849	0.0120185
0.0636205	0.0476205	0.00530763	0.0520147	0.0470147		0.0636276	0.000592926	0.00581068	0.0114907
0.0638021	0.0478021	0.00525257	0.0514751	0.0464751		0.0638011	0.000599204	0.0058722	0.0115522
0.0639641	0.0479641	0.00528857	0.051828	0.046828		0.0639477	0.000615064	0.00602763	0.0117076
0.0641237	0.0481237	0.00531685	0.0521051	0.0471051		0.0641271	0.000690268	0.00676463	0.0124446
0.0642926	0.0482926	0.00525143	0.051464	0.046464		0.0642944	0.000638012	0.00625252	0.0119325
0.0644661	0.0484661	0.00526285	0.0515759	0.0465759		0.0644528	0.000630459	0.0061785	0.0118585
0.0646193	0.0486193	0.00529517	0.0518926	0.0468926		0.0646251	0.000702003	0.00687963	0.0125596
0.0647972	0.0487972	0.00536618	0.0525885	0.0475885		0.0647974	0.000663949	0.0065067	0.0121867
0.0649652	0.0489652	0.00527159	0.0516616	0.0466616		0.06496	0.000698669	0.00684696	0.012527
0.0651204	0.0491204	0.00531841	0.0521204	0.0471204		0.0651258	0.000731926	0.00717288	0.0128529
0.0652892	0.0492892	0.00535821	0.0525104	0.0475104		0.0652979	0.000609495	0.00597305	0.011653
0.0654615	0.0494615	0.00536134	0.0525411	0.0475411		0.0654571	0.000695176	0.00681273	0.0124927
0.0656284	0.0496284	0.00536594	0.0525863	0.0475863		0.0656352	0.000727614	0.00713062	0.0128106
0.0657819	0.0497819	0.00539089	0.0528307	0.0478307		0.065801	0.000707768	0.00693613	0.0126161
0.0659611	0.0499611	0.00548265	0.05373	0.04873		0.0659558	0.000755945	0.00740826	0.0130883
0.0661288	0.0501288	0.00549045	0.0538064	0.0488064		0.0661298	0.000741882	0.00727045	0.0129504
0.0662964	0.0502964	0.00553582	0.054251	0.049251		0.0663131	0.000723982	0.00709503	0.012775
0.0664727	0.0504727	0.00552607	0.0541555	0.0491555		0.0664603	0.000710245	0.0069604	0.0126404
0.0666276	0.0506276	0.00555191	0.0544087	0.0494087		0.0666266	0.000702757	0.00688702	0.012567
0.0667975	0.0507975	0.00554257	0.0543172	0.0493172		0.0668059	0.000710031	0.0069583	0.0126383
0.0669707	0.0509707	0.00552555	0.0541504	0.0491504		0.0669555	0.000704182	0.00690099	0.012581
0.0671304	0.0511304	0.00557766	0.0546611	0.0496611		0.0671272	0.000716411	0.00702082	0.0127008
0.0673015	0.0513015	0.00549964	0.0538964	0.0488964		0.0673082	0.000739303	0.00724516	0.0129252
0.0674651	0.0514651	0.00556378	0.054525	0.049525		0.0674581	0.000742814	0.00727957	0.0129596
0.0676188	0.0516188	0.00558217	0.0547053	0.0497053		0.067635	0.000772765	0.0075731	0.0132531
0.0678029	0.0518029	0.00555207	0.0544103	0.0494103		0.0678076	0.000766404	0.00751076	0.0131908
0.0679673	0.0519673	0.00565567	0.0554256	0.0504256		0.0679566	0.000790553	0.00774742	0.0134274
0.0681244	0.0521244	0.00557425	0.0546277	0.0496277		0.0681348	0.000826977	0.00810438	0.0137844
0.0683017	0.0523017	0.0056462	0.0553328	0.0503328		0.068299	0.000736956	0.00722216	0.0129022
0.0684689	0.0524689	0.00568557	0.0557185	0.0507185		0.0684554	0.000750599	0.00735587	0.0130359
0.0686259	0.0526259	0.00569577	0.0558186	0.0508186		0.0686257	0.000732262	0.00717616	0.0128562
0.0688059	0.0528059	0.00575617	0.0564105	0.0514105		0.0687986	0.000807019	0.00790879	0.0135888
0.0689727	0.0529727	0.0056819	0.0556826	0.0506826		0.0689632	0.00078761	0.00771858	0.0133986
0.0691302	0.0531302	0.00569992	0.0558592	0.0508592		0.0691258	0.000808574	0.00792403	0.013604
0.0692909	0.0532909	0.00566643	0.055531	0.050531		0.0693003	0.000790525	0.00774715	0.0134271
0.069473	0.053473	0.00578443	0.0566874	0.0516874		0.0694654	0.000801003	0.00784983	0.0135298
0.0696352	0.0536352	0.00585524	0.0573814	0.0523814		0.0696265	0.000821389	0.00804962	0.0137296
0.0697939	0.0537939	0.00580808	0.0569192	0.0519192		0.0698043	0.00077174	0.00756306	0.0132431
0.0699715	0.0539715	0.00589533	0.0577742	0.0527742		0.0699571	0.000852253	0.00835208	0.0140321
0.0701336	0.0541336	0.00596081	0.0584159	0.0534159		0.0701303	0.000806358	0.00790231	0.0135823
0.0702962	0.0542962	0.00594087	0.0582205	0.0532205		0.0703156	0.000792407	0.00776558	0.0134456
0.0704733	0.0544733	0.00595815	0.0583899	0.0533899		0.0704635	0.000796225	0.007803	0.013483
0.0706328	0.0546328	0.00606944	0.0594805	0.0544805		0.0706229	0.000742851	0.00727994	0.0129599
0.0707945	0.0547945	0.00598811	0.0586835	0.0536835		0.0708018	0.000818148	0.00801785	0.0136979
0.0709692	0.0549692	0.00613608	0.0601335	0.0551335		0.0709512	0.000835285	0.00818579	0.0138658
0.0711303	0.0551303	0.00611396	0.0599169	0.0549169		0.0711352	0.000815038	0.00798737	0.0136674
0.0712976	0.0552976	0.00622727	0.0610272	0.0560272		0.0713037	0.000863355	0.00846088	0.0141409
0.0714668	0.0554668	0.00622192	0.0609749	0.0559749		0.0714646	0.00087792	0.00860362	0.0142836
0.0716222	0.0556222	0.00622629	0.0610177	0.0560177		0.0716394	0.000896538	0.00878607	0.0144661
0.0718031	0.0558031	0.00625908	0.061339	0.056339		0.0718013	0.000825105	0.00808603	0.013766
0.0719671	0.0559671	0.00625609	0.0613097	0.0563097		0.071962	0.000855597	0.00838485	0.0140648
0.072126	0.056126	0.00627643	0.0615091	0.0565091		0.072136	0.000831941	0.00815302	0.013833
0.0723043	0.0563043	0.00630071	0.0617469	0.0567469		0.0722961	0.000803843	0.00787766	0.0135577
0.0724691	0.0564691	0.00632225	0.0619581	0.0569581		0.0724719	0.00089935	0.00881363	0.0144936
0.0726279	0.0566279	0.00632232	0.0619587	0.0569587		0.0726353	0.000813585	0.00797313	0.0136531
0.0728058	0.0568058	0.00638109	0.0625347	0.0575347		0.072796	0.000832938	0.00816279	0.0138428
0.0729657	0.0569657	0.00630615	0.0618003	0.0568003		0.0729736	0.000898121	0.00880158	0.0144816
0.0731287	0.0571287	0.00639583	0.0626791	0.0576791		0.0731316	0.000878014	0.00860453	0.0142845
0.0733027	0.0573027	0.00641435	0.0628606	0.0578606		0.073291	0.000946578	0.00927646	0.0149565
0.0734749	0.0574749	0.00638419	0.062565	0.057565		0.0734722	0.000936743	0.00918008	0.0148601
0.0736379	0.0576379	0.00643484	0.0630615	0.0580615		0.0736354	0.00080945	0.00793261	0.0136126
0.0738003	0.0578003	0.00646217	0.0633292	0.0583292		0.0737949	0.000779368	0.00763781	0.0133178
0.0739744	0.0579744	0.00655765	0.0642649	0.0592649		0.0739741	0.000960203	0.00940999	0.01509
0.0741323	0.0581323	0.00659563	0.0646371	0.0596371		0.0741393	0.000822544	0.00806093	0.0137409
0.0743089	0.0583089	0.00657361	0.0644214	0.0594214		0.074307	0.000831755	0.0081512	0.0138312
0.0744727	0.0584727	0.00661346	0.0648119	0.0598119		0.0744619	0.000814842	0.00798545	0.0136655
0.0746344	0.0586344	0.0066472	0.0651426	0.0601426		0.0746384	0.000897534	0.00879584	0.0144758
0.0748065	0.0588065	0.00667482	0.0654132	0.0604132		0.0747961	0.000931164	0.00912541	0.0148054
0.0749718	0.0589718	0.00668678	0.0655305	0.0605305		0.0749669	0.000937497	0.00918747	0.0148675
0.0751282	0.0591282	0.00670288	0.0656882	0.0606882		0.075138	0.000972832	0.00953375	0.0152137
0.0753107	0.0593107	0.0068266	0.0669007	0.0619007		0.0753039	0.000873599	0.00856127	0.0142413
0.0754659	0.0594659	0.00685857	0.067214	0.062214		0.0754724	0.000927644	0.00909091	0.0147709
0.0756436	0.0596436	0.00690405	0.0676597	0.0626597		0.0756347	0.000922335	0.00903889	0.0147189
0.0758083	0.0598083	0.00688502	0.0674732	0.0624732		0.0757938	0.000904025	0.00885945	0.0145394
0.0759681	0.0599681	0.00687225	0.067348	0.062348		0.0759701	0.000969013	0.00949633	0.0151763
0.0761432	0.0601432	0.00699919	0.068592	0.063592		0.0761235	0.000926973	0.00908434	0.0147643
0.0763063	0.0603063	0.00701998	0.0687958	0.0637958		0.0762973	0.000918712	0.00900338	0.0146834
0.0764659	0.0604659	0.00700819	0.0686803	0.0636803		0.0764664	0.000962988	0.00943728	0.0151173
0.0766424	0.0606424	0.00718078	0.0703716	0.0653716		0.0766223	0.000954922	0.00935824	0.0150382
0.0767967	0.0607967	0.00714534	0.0700243	0.0650243		0.0767963	0.000920845	0.00902428	0.0147043
0.0769615	0.0609615	0.00717547	0.0703196	0.0653196		0.076966	0.00098262	0.00962967	0.0153097
0.0771343	0.0611343	0.00724077	0.0709596	0.0659596		0.0771313	0.000909763	0.00891567	0.0145957
0.0773085	0.0613085	0.00725259	0.0710754	0.0660754		0.0773026	0.000981819	0.00962183	0.0153018
0.077472	0.061472	0.00729708	0.0715114	0.0665114		0.0774588	0.000961265	0.00942039	0.0151004
0.0776268	0.0616268	0.00730394	0.0715787	0.0665787		0.0776413	0.000893157	0.00875294	0.0144329
0.0778043	0.0618043	0.00741929	0.072709	0.067709		0.0777929	0.000969134	0.00949752	0.0151775
0.0779629	0.0619628	0.00750759	0.0735744	0.0685744		0.0779652	0.000878451	0.00860882	0.0142888
0.0781263	0.0621263	0.00746984	0.0732044	0.0682044		0.0781246	0.000960119	0.00940917	0.0150892
0.0783058	0.0623058	0.00752384	0.0737336	0.0687336		0.0783055	0.000971928	0.0095249	0.0152049
0.0784604	0.0624604	0.0075703	0.074189	0.069189		0.0784677	0.000959029	0.00939849	0.0150785
0.0786351	0.0626351	0.00762654	0.07474	0.06974		0.0786204	0.000981875	0.00962237	0.0153024
0.078803	0.062803	0.00762531	0.0747281	0.0697281		0.0787944	0.000942471	0.00923621	0.0149162
0.0789567	0.0629567	0.007584	0.0743232	0.0693232		0.0789645	0.000946075	0.00927153	0.0149515
0.0791308	0.0631308	0.00767762	0.0752407	0.0702407		0.0791224	0.00100139	0.00981367	0.0154937
0.0793005	0.0633005	0.00776881	0.0761343	0.0711343		0.0793058	0.000938987	0.00920208	0.0148821
0.0794595	0.0634595	0.00782038	0.0766397	0.0716397		0.0794613	0.000976138	0.00956615	0.0152462
0.0796371	0.0636371	0.00789887	0.077409	0.072409		0.0796363	0.000991775	0.00971939	0.0153994
0.0797975	0.0637975	0.00791498	0.0775669	0.0725669		0.0798012	0.000980264	0.00960658	0.0152866
0.0799667	0.0639667	0.00793272	0.0777406	0.0727406		0.0799555	0.00100735	0.00987199	0.015552
0.0801384	0.0641384	0.00792041	0.07762	0.07262		0.080129	0.00103805	0.0101729	0.0158529
0.0802942	0.0642942	0.00795738	0.0779823	0.0729823		0.080296	0.00100073	0.00980711	0.0154871
0.0804705	0.0644705	0.0079703	0.078109	0.073109		0.080457	0.00102639	0.0100586	0.0157386
0.0806384	0.0646384	0.00804833	0.0788736	0.0738736		0.0806353	0.00101611	0.00995788	0.0156379
0.0807968	0.0647968	0.00798961	0.0782982	0.0732982		0.0807936	0.000964133	0.0094485	0.0151285
0.0809659	0.0649659	0.00801692	0.0785658	0.0735658		0.0809574	0.001021	0.0100058	0.0156858
0.081135	0.065135	0.00814064	0.0797782	0.0747782		0.0811316	0.000991011	0.00971191	0.0153919
0.0813019	0.0653019	0.00808768	0.0792593	0.0742593		0.0812862	0.000976408	0.0095688	0.0152488
0.0814598	0.0654598	0.00811527	0.0795297	0.0745297		0.0814591	0.000967011	0.00947671	0.0151567
0.0816327	0.0656327	0.00810826	0.079461	0.074461		0.0816346	0.00100484	0.00984744	0.0155274
0.0817922	0.0657922	0.00823762	0.0807287	0.0757287		0.0817937	0.00100614	0.00986022	0.0155402
0.0819551	0.0659551	0.00819697	0.0803303	0.0753303		0.0819514	0.00094953	0.00930539	0.0149854
0.082134	0.066134	0.00836693	0.0819959	0.0769959		0.0821321	0.000999914	0.00979916	0.0154792
0.0823004	0.0663004	0.00835128	0.0818426	0.0768426		0.0823037	0.000939248	0.00920463	0.0148846
0.0824662	0.0664662	0.00835047	0.0818346	0.0768346		0.0824602	0.0010242	0.0100372	0.0157172
0.0826435	0.0666435	0.00836294	0.0819568	0.0769568		0.0826134	0.000993945	0.00974066	0.0154207
0.0827974	0.0667974	0.00838368	0.0821601	0.0771601		0.0827909	0.00100319	0.00983129	0.0155113
0.0829578	0.0669578	0.00836079	0.0819357	0.0769357		0.0829484	0.00101065	0.0099044	0.0155844
0.0831375	0.0671375	0.00844894	0.0827996	0.0777996		0.083109	0.0010246	0.0100411	0.0157211
0.0832907	0.0672907	0.00844752	0.0827857	0.0777857		0.0832884	0.000939919	0.0092112	0.0148912
0.0834652	0.0674652	0.00847029	0.0830089	0.0780089		0.0834473	0.000990797	0.00970981	0.0153898
0.0836286	0.0676286	0.00854514	0.0837423	0.0787423		0.0836174	0.000948003	0.00929043	0.0149704
0.0837866	0.0677866	0.0085121	0.0834186	0.0784186		0.0837883	0.00100695	0.00986807	0.0155481
0.0839623	0.0679623	0.00855289	0.0838184	0.0788184		0.0839452	0.00108092	0.010593	0.016273
0.0841274	0.0681274	0.00862001	0.0844761	0.0794761		0.0841048	0.000983151	0.00963488	0.0153149
0.0842823	0.0682823	0.00856896	0.0839758	0.0789758		0.08428	0.000982201	0.00962557	0.0153056
0.0844568	0.0684568	0.00858326	0.084116	0.079116		0.0844427	0.000954671	0.00935577	0.0150358
0.0846233	0.0686233	0.0086543	0.0848121	0.0798121		0.0846111	0.000974406	0.00954917	0.0152292
0.0847863	0.0687863	0.0086032	0.0843114	0.0793114		0.0847859	0.000985265	0.00965559	0.0153356
0.0849485	0.0689485	0.00865502	0.0848192	0.0798192		0.0849444	0.000914335	0.00896049	0.0146405
0.0851198	0.0691198	0.00870703	0.0853289	0.0803289		0.0851163	0.00102204	0.010016	0.015696
0.0852914	0.0692914	0.00876022	0.0858502	0.0808502		0.0852862	0.000999551	0.0097956	0.0154756
0.0854565	0.0694565	0.00874974	0.0857474	0.0807474		0.0854478	0.00101104	0.00990823	0.0155882
0.0856218	0.0696218	0.00880075	0.0862473	0.0812473		0.085613	0.00105423	0.0103314	0.0160114
0.0857915	0.0697915	0.00893332	0.0875465	0.0825465		0.085781	0.000987575	0.00967823	0.0153582
0.0859544	0.0699544	0.00889283	0.0871498	0.0821498		0.0859507	0.00101435	0.00994063	0.0156206
0.0861159	0.0701159	0.00895337	0.087743	0.082743		0.0861129	0.00101129	0.00991069	0.0155907
0.0862899	0.0702899	0.00904205	0.0886121	0.0836121		0.0862745	0.000998806	0.0097883	0.0154683
0.086456	0.070456	0.00907158	0.0889014	0.0839014		0.0864525	0.000985423	0.00965715	0.0153371
0.0866151	0.0706151	0.00900839	0.0882822	0.0832822		0.0866114	0.000969935	0.00950536	0.0151854
0.0867906	0.0707906	0.00909141	0.0890958	0.0840958		0.0867589	0.000921618	0.00903186	0.0147119
0.086957	0.070957	0.00904625	0.0886533	0.0836533		0.086945	0.000992194	0.0097235	0.0154035
0.0871264	0.0711264	0.00918126	0.0899763	0.0849763		0.0871192	0.00100512	0.00985019	0.0155302
0.0872979	0.0712979	0.00917846	0.0899489	0.0849489		0.0872895	0.00101937	0.00998983	0.0156698
0.087456	0.071456	0.0091815	0.0899787	0.0849787		0.0874594	0.00102241	0.0100196	0.0156996
0.0876208	0.0716208	0.00921834	0.0903398	0.0853398		0.0876215	0.000984501	0.00964811	0.0153281
0.0877897	0.0717897	0.0091565	0.0897337	0.0847337		0.0877831	0.00102057	0.0100016	0.0156816
0.0879585	0.0719585	0.00926255	0.090773	0.085773		0.0879598	0.00103257	0.0101192	0.0157992
0.0881177	0.0721177	0.00925901	0.0907383	0.0857383		0.0881233	0.000993656	0.00973783	0.0154178
0.0882947	0.0722947	0.00929691	0.0911097	0.0861097		0.0882922	0.000981977	0.00962338	0.0153034
0.0884615	0.0724615	0.00938091	0.091933	0.086933		0.0884658	0.000988068	0.00968307	0.0153631
0.0886177	0.0726177	0.00926709	0.0908175	0.0858175		0.0886624	0.00101629	0.00995961	0.0156396
0.0887932	0.0727932	0.00937228	0.0918483	0.0868483		0.0888152	0.0009715	0.0095207	0.0152007
0.0889651	0.0729651	0.00939116	0.0920334	0.0870334		0.0889705	0.000966927	0.00947588	0.0151559
0.0891205	0.0731205	0.00929544	0.0910953	0.0860953		0.0891262	0.00103366	0.0101298	0.0158098
0.0892843	0.0732843	0.00940232	0.0921428	0.0871428		0.0892952	0.001008	0.00987838	0.0155584
0.0894601	0.0734601	0.0093865	0.0919877	0.0869877		0.0894621	0.00101862	0.00998243	0.0156624
0.0896278	0.0736278	0.00945381	0.0926473	0.0876473		0.0896234	0.0010194	0.0099901	0.0156701
0.0897865	0.0737865	0.00950393	0.0931385	0.0881385		0.0897866	0.00100558	0.00985465	0.0155347
0.0899571	0.0739571	0.00953224	0.0934159	0.0884159		0.0899603	0.00112686	0.0110433	0.0167233
0.0901277	0.0741277	0.0095659	0.0937458	0.0887458		0.0901281	0.00106021	0.01039	0.01607
0.0902885	0.0742885	0.00962252	0.0943007	0.0893007		0.0902965	0.00102549	0.0100498	0.0157298
0.0904618	0.0744618	0.00970809	0.0951393	0.0901393		0.0904511	0.0010528	0.0103175	0.0159975
0.0906254	0.0746254	0.00972922	0.0953464	0.0903464		0.0906266	0.000982368	0.00962721	0.0153072
0.0907881	0.0747881	0.00971822	0.0952386	0.0902386		0.0907943	0.00104317	0.0102231	0.0159031
0.0909569	0.0749569	0.00971889	0.0952451	0.0902451		0.090952	0.00102146	0.0100103	0.0156903
0.091129	0.0751289	0.00983371	0.0963704	0.0913704		0.0911384	0.000980124	0.00960521	0.0152852
0.0912916	0.0752916	0.00981942	0.0962303	0.0912303		0.091301	0.00106609	0.0104476	0.0161276
0.0914695	0.0754695	0.00992124	0.0972282	0.0922282		0.0914652	0.0010901	0.010683	0.016363
0.0916257	0.0756257	0.00992428	0.097258	0.092258		0.0916368	0.000980245	0.0096064	0.0152864
0.0917962	0.0757962	0.00993183	0.0973319	0.0923319		0.0917967	0.00103315	0.0101249	0.0158049
0.091971	0.075971	0.00992557	0.0972706	0.0922706		0.0919562	0.00105306	0.0103199	0.0159999
0.0921281	0.0761281	0.0100337	0.0983302	0.0933302		0.0921349	0.00106738	0.0104603	0.0161403
0.0922929	0.0762929	0.00999518	0.0979527	0.0929527		0.0922934	0.00101887	0.0099849	0.0156649
0.092468	0.076468	0.0100685	0.0986717	0.0936717		0.0924638	0.00101855	0.00998179	0.0156618
0.092629	0.076629	0.0100642	0.0986293	0.0936293		0.0926315	0.00109537	0.0107346	0.0164146
0.0927873	0.0767873	0.0100953	0.0989335	0.0939335		0.0927972	0.00102804	0.0100748	0.0157548
0.0929598	0.0769598	0.010012	0.0981179	0.0931179		0.092971	0.00102629	0.0100576	0.0157376
0.0931339	0.0771339	0.0101164	0.0991408	0.0941408		0.0931342	0.00113152	0.0110889	0.0167689
0.0932991	0.0772991	0.0101616	0.099584	0.094584		0.0932952	0.00103914	0.0101836	0.0158636
0.0934566	0.0774566	0.0101599	0.0995673	0.0945673		0.0934661	0.00113941	0.0111662	0.0168462
0.0936344	0.0776344	0.0102792	0.100736	0.0957359		0.0936351	0.00104796	0.01027	0.01595
0.0937991	0.0777991	0.0102056	0.100015	0.0950151		0.0937975	0.00104171	0.0102088	0.0158888
0.0939494	0.0779494	0.0102433	0.100385	0.0953846		0.0939557	0.0010488	0.0102782	0.0159582
0.0941292	0.0781292	0.0104421	0.102332	0.0973323		0.0941408	0.00104192	0.0102108	0.0158908
0.0942999	0.0782999	0.0104315	0.102229	0.0972292		0.0943139	0.000988459	0.0096869	0.0153669
0.09446	0.07846	0.0104433	0.102344	0.0973442		0.0944692	0.00110374	0.0108166	0.0164966
0.0946389	0.0786389	0.0104441	0.102352	0.0973524		0.0946333	0.00105215	0.0103111	0.0159911
0.0947986	0.0787986	0.0104563	0.102472	0.0974718		0.094807	0.00108698	0.0106524	0.0163324
0.0949544	0.0789544	0.0104653	0.10256	0.0975596		0.0949601	0.00113603	0.0111331	0.0168131
0.0951265	0.0791265	0.0105265	0.10316	0.0981598		0.0951352	0.00111446	0.0109217	0.0166017
0.0952986	0.0792986	0.0105806	0.10369	0.0986899		0.0953069	0.00113854	0.0111577	0.0168377
0.0954603	0.0794603	0.0105802	0.103686	0.0986864		0.0954582	0.00104484	0.0102394	0.0159194
0.0956332	0.0796332	0.01058	0.103684	0.0986838		0.0956372	0.00111047	0.0108826	0.0165626
0.0957979	0.0797979	0.0105931	0.103812	0.0988125		0.0958003	0.00109765	0.010757	0.016437
0.0959764	0.0799764	0.0106326	0.104199	0.0991993		0.0959541	0.00110608	0.0108396	0.0165196
0.0961336	0.0801336	0.0107129	0.104987	0.0999866		0.096135	0.00113547	0.0111276	0.0168076
0.0962965	0.0802965	0.0106687	0.104554	0.0995537		0.0962981	0.00105858	0.0103741	0.0160541
0.0964739	0.0804739	0.010651	0.10438	0.0993799		0.0964623	0.00111681	0.0109448	0.0166248
0.0966354	0.0806354	0.0106797	0.104661	0.0996614		0.0966397	0.00111944	0.0109705	0.0166505
0.0967935	0.0807935	0.0106436	0.104307	0.0993071		0.0967966	0.00107691	0.0105537	0.0162337
0.0969658	0.0809658	0.0107045	0.104904	0.0999044		0.096971	0.00111285	0.0109059	0.0165859
0.097134	0.081134	0.0107317	0.105171	0.100171		0.0971297	0.00120909	0.0118491	0.0175291
0.0973035	0.0813035	0.0107508	0.105358	0.100358		0.0973004	0.00104819	0.0102722	0.0159522
0.0974613	0.0814613	0.0107852	0.105694	0.100694		0.0974725	0.00109024	0.0106844	0.0163644
0.0976367	0.0816367	0.0108848	0.106671	0.101671		0.0976356	0.00107139	0.0104997	0.0161797
0.097804	0.081804	0.0108734	0.106559	0.101559		0.0978062	0.00110377	0.0108169	0.0164969
0.0979584	0.0819584	0.0108426	0.106258	0.101258		0.0979624	0.00110526	0.0108315	0.0165115
0.0981349	0.0821349	0.0109791	0.107595	0.102595		0.0981431	0.00108692	0.0106518	0.0163318
0.0983033	0.0823033	0.0109943	0.107744	0.102744		0.0983181	0.00115997	0.0113677	0.0170477
0.0984627	0.0824627	0.0109382	0.107194	0.102194		0.0984665	0.00111584	0.0109352	0.0166152
0.0986425	0.0826425	0.0110864	0.108646	0.103646		0.098631	0.00107536	0.0105385	0.0162185
0.0988008	0.0828008	0.0109401	0.107213	0.102213		0.0988063	0.00113353	0.0111086	0.0167886
0.0989584	0.0829584	0.0110297	0.108091	0.103091		0.0989577	0.00114753	0.0112458	0.0169258
0.0991283	0.0831283	0.0110637	0.108424	0.103424		0.0991368	0.00109681	0.0107487	0.0164287
0.0992987	0.0832987	0.0110871	0.108654	0.103654		0.0993086	0.00111876	0.0109638	0.0166438
0.0994662	0.0834662	0.0111237	0.109013	0.104013		0.0994651	0.00108302	0.0106136	0.0162936
0.0996351	0.0836351	0.0111575	0.109344	0.104344		0.0996438	0.00116072	0.011375	0.017055
0.0998003	0.0838003	0.0111618	0.109386	0.104386		0.0998046	0.00114019	0.0111739	0.0168539
0.0999794	0.0839794	0.0112023	0.109782	0.104782		0.0999609	0.00114392	0.0112104	0.0168904
0.100134	0.0841335	0.0112681	0.110428	0.105428		0.100133	0.00116638	0.0114305	0.0171105
0.100294	0.084294	0.0112201	0.109957	0.104957		0.100301	0.00109717	0.0107523	0.0164323
0.100473	0.0844726	0.0112141	0.109898	0.104898		0.10047	0.00117295	0.0114949	0.0171749
0.100636	0.084636	0.0113464	0.111195	0.106195		0.100637	0.0011786	0.0115503	0.0172303
0.100793	0.0847927	0.0112936	0.110678	0.105678		0.100799	0.0011505	0.0112749	0.0169549
0.10097	0.0849696	0.0112825	0.110568	0.105568		0.100976	0.00117741	0.0115386	0.0172186
0.10114	0.0851399	0.0113066	0.110805	0.105805		0.101136	0.00107182	0.0105039	0.0161839
0.101303	0.085303	0.0112864	0.110607	0.105607		0.101292	0.00110957	0.0108738	0.0165538
0.101461	0.0854612	0.0113348	0.111081	0.106081		0.101474	0.00118156	0.0115793	0.0172593
0.101642	0.0856423	0.0114532	0.112242	0.107242		0.101637	0.00119696	0.0117302	0.0174102
0.101803	0.0858027	0.011423	0.111945	0.106945		0.101797	0.00118196	0.0115832	0.0172632
0.101961	0.0859614	0.0114982	0.112683	0.107683		0.101974	0.00111763	0.0109528	0.0166328
0.102135	0.0861351	0.0114891	0.112593	0.107593		0.102144	0.00107601	0.0105449	0.0162249
0.102299	0.0862993	0.011558	0.113269	0.108269		0.102311	0.00117971	0.0115611	0.0172411
0.10247	0.0864702	0.011574	0.113425	0.108425		0.102463	0.00115826	0.0113509	0.0170309
0.102638	0.0866381	0.0115368	0.11306	0.10806		0.102634	0.00116597	0.0114265	0.0171065
0.102797	0.0867969	0.0115334	0.113027	0.108027		0.102804	0.00113613	0.0111341	0.0168141
0.102967	0.0869668	0.0115767	0.113451	0.108451		0.102967	0.00119621	0.0117228	0.0174028
0.103136	0.087136	0.0116371	0.114044	0.109044		0.103144	0.00121829	0.0119393	0.0176193
0.103299	0.0872985	0.0116099	0.113777	0.108777		0.103301	0.00113213	0.0110948	0.0167748
0.103468	0.0874679	0.0116884	0.114546	0.109546		0.103479	0.00118666	0.0116293	0.0173093
0.103627	0.0876273	0.0117607	0.115255	0.110255		0.103639	0.00116031	0.011371	0.017051
0.1038	0.0877999	0.0117924	0.115565	0.110565		0.103798	0.00112365	0.0110118	0.0166918
0.103976	0.0879756	0.0117843	0.115486	0.110486		0.103978	0.00126878	0.012434	0.018114
0.10413	0.0881301	0.0117863	0.115506	0.110506		0.104134	0.00114938	0.011264	0.016944
0.104303	0.0883029	0.0117597	0.115245	0.110245		0.104298	0.00120292	0.0117887	0.0174687
0.104477	0.0884773	0.0117444	0.115095	0.110095		0.10448	0.00120781	0.0118366	0.0175166
0.104627	0.088627	0.011836	0.115993	0.110993		0.104632	0.00117063	0.0114721	0.0171521
0.104796	0.0887964	0.0118147	0.115784	0.110784		0.104802	0.00115876	0.0113559	0.0170359
0.104974	0.0889737	0.0118148	0.115785	0.110785		0.104976	0.00123878	0.01214	0.01782
0.105135	0.089135	0.0118366	0.115999	0.110999		0.105127	0.00122682	0.0120229	0.0177029
0.105294	0.0892941	0.0117858	0.115501	0.110501		0.105297	0.00121078	0.0118656	0.0175456
0.105464	0.0894635	0.0118517	0.116146	0.111146		0.105474	0.00111071	0.010885	0.016565
0.105637	0.0896367	0.011897	0.116591	0.111591		0.105629	0.00117111	0.0114769	0.0171569
0.105796	0.0897959	0.0119105	0.116723	0.111723		0.105803	0.00117591	0.0115239	0.0172039
0.105963	0.0899628	0.0120431	0.118023	0.113023		0.105979	0.0011836	0.0115993	0.0172793
0.106132	0.0901323	0.0120089	0.117687	0.112687		0.106129	0.00121854	0.0119417	0.0176217
0.106296	0.0902957	0.0120737	0.118323	0.113323		0.106298	0.00121959	0.0119519	0.0176319
0.10647	0.0904704	0.0121093	0.118671	0.113671		0.106469	0.00121162	0.0118739	0.0175539
0.106635	0.0906347	0.0121184	0.11876	0.11376		0.106629	0.00121041	0.011862	0.017542
0.106797	0.0907972	0.0121812	0.119376	0.114376		0.106796	0.00121547	0.0119116	0.0175916
0.106972	0.0909721	0.012153	0.119099	0.114099		0.106972	0.00121549	0.0119118	0.0175918
0.107133	0.0911332	0.0121851	0.119414	0.114414		0.107131	0.00122516	0.0120066	0.0176866
0.107297	0.091297	0.0122293	0.119847	0.114847		0.107297	0.00111151	0.0108928	0.0165728
0.107471	0.0914706	0.0122422	0.119973	0.114973		0.107471	0.00122973	0.0120513	0.0177313
0.107626	0.0916261	0.0122977	0.120518	0.115518		0.107625	0.00123159	0.0120696	0.0177496
0.1078	0.0917999	0.0122653	0.1202	0.1152		0.107801	0.0012742	0.0124871	0.0181671
0.107971	0.0919715	0.0123322	0.120855	0.115855		0.107969	0.00124712	0.0122218	0.0179018
0.108128	0.0921276	0.0123451	0.120982	0.115982		0.108124	0.00122621	0.0120168	0.0176968
0.108297	0.0922971	0.0123625	0.121152	0.116152		0.108298	0.00128886	0.0126308	0.0183108
0.10847	0.0924699	0.0124022	0.121541	0.116541		0.108464	0.00122507	0.0120057	0.0176857
0.108623	0.0926235	0.0123675	0.121201	0.116201		0.10863	0.00124965	0.0122466	0.0179266
0.108793	0.0927928	0.0123307	0.120841	0.115841		0.108806	0.0012193	0.0119491	0.0176291
0.108966	0.092966	0.0124569	0.122078	0.117078		0.108962	0.00126955	0.0124416	0.0181216
0.10913	0.0931296	0.012514	0.122637	0.117637		0.109135	0.00127216	0.0124672	0.0181472
0.109292	0.0932919	0.0124162	0.121679	0.116679		0.109304	0.0012295	0.0120491	0.0177291
0.109457	0.0934573	0.0124564	0.122073	0.117073		0.109463	0.00129319	0.0126732	0.0183532
0.109635	0.0936353	0.0125876	0.123359	0.118359		0.109644	0.00129368	0.0126781	0.0183581
0.109796	0.0937959	0.0125916	0.123398	0.118398		0.109794	0.00126231	0.0123706	0.0180506
0.109964	0.0939635	0.0126765	0.12423	0.11923		0.109966	0.00126777	0.0124242	0.0181042
0.110136	0.0941361	0.0126666	0.124133	0.119133		0.110121	0.00134438	0.013175	0.018855
0.110299	0.0942986	0.01268	0.124264	0.119264		0.110297	0.00124126	0.0121643	0.0178443
0.110474	0.0944738	0.0126693	0.124159	0.119159		0.110465	0.00129927	0.0127328	0.0184128
0.110637	0.0946372	0.0127803	0.125247	0.120247		0.110618	0.00131154	0.0128531	0.0185331
0.110801	0.0948008	0.0127672	0.125118	0.120118		0.11078	0.0012741	0.0124862	0.0181662
0.110968	0.0949684	0.012718	0.124636	0.119636		0.110957	0.00131001	0.0128381	0.0185181
0.11113	0.0951302	0.0128325	0.125758	0.120758		0.111112	0.0012196	0.0119521	0.0176321
0.111289	0.0952894	0.0128468	0.125899	0.120899		0.11129	0.00122417	0.0119968	0.0176768
0.111463	0.0954632	0.0128722	0.126147	0.121147		0.111456	0.00133129	0.0130466	0.0187266
0.111624	0.0956235	0.012865	0.126077	0.121077		0.111615	0.00133562	0.0130891	0.0187691
0.111791	0.0957914	0.0128792	0.126216	0.121216		0.111791	0.00133149	0.0130486	0.0187286
0.111966	0.0959661	0.0128679	0.126106	0.121106		0.111964	0.00130388	0.012778	0.018458
0.112122	0.0961225	0.0128933	0.126354	0.121354		0.11212	0.00138014	0.0135253	0.0192053
0.112283	0.0962833	0.0129243	0.126658	0.121658		0.1123	0.00126976	0.0124436	0.0181236
0.112463	0.0964628	0.012966	0.127067	0.122067		0.112468	0.00125081	0.012258	0.017938
0.112619	0.0966194	0.012997	0.12737	0.12237		0.112617	0.00125616	0.0123104	0.0179904
0.112781	0.0967812	0.0129703	0.127109	0.122109		0.112793	0.00129861	0.0127264	0.0184064
0.112953	0.0969533	0.0129674	0.12708	0.12208		0.112965	0.00135669	0.0132956	0.0189756
0.113126	0.097126	0.0129823	0.127227	0.122227		0.113118	0.00139271	0.0136485	0.0193285
0.113293	0.097293	0.0130298	0.127692	0.122692		0.113285	0.00131718	0.0129084	0.0185884
0.113455	0.0974552	0.0130315	0.127709	0.122709		0.113462	0.00136151	0.0133428	0.0190228
0.113628	0.0976281	0.0130562	0.127951	0.122951		0.113615	0.00136276	0.013355	0.019035
0.113793	0.0977932	0.0130614	0.128001	0.123001		0.113784	0.00129979	0.012738	0.018418
0.113947	0.0979472	0.013067	0.128057	0.123057		0.113956	0.00134924	0.0132226	0.0189026
0.114116	0.0981158	0.0131556	0.128924	0.123924		0.114127	0.00131112	0.0128489	0.0185289
0.114289	0.0982888	0.0132393	0.129745	0.124745		0.114291	0.00131063	0.0128442	0.0185242
0.114447	0.0984465	0.0132018	0.129377	0.124377		0.114445	0.00134638	0.0131945	0.0188745
0.114577	0.0985771	0.0131121	0.128499	0.123499		0.114625	0.00132966	0.0130307	0.0187107
0.114775	0.0987752	0.0132186	0.129542	0.124542		0.114792	0.00126723	0.0124189	0.0180989
0.114944	0.0989437	0.0132087	0.129445	0.124445		0.114945	0.00139006	0.0136225	0.0193025
0.115112	0.099112	0.013311	0.130448	0.125448		0.115123	0.001357	0.0132986	0.0189786
0.115292	0.0992916	0.0133587	0.130915	0.125915		0.115299	0.00133643	0.013097	0.018777
0.115452	0.0994524	0.0133073	0.130412	0.125412		0.115454	0.00136655	0.0133922	0.0190722
0.115627	0.0996272	0.0134085	0.131403	0.126403		0.115631	0.00136144	0.0133421	0.0190221
0.115799	0.099799	0.0133831	0.131154	0.126154		0.115797	0.0013693	0.0134191	0.0190991
0.115956	0.0999561	0.0133945	0.131266	0.126266		0.115946	0.00134399	0.0131711	0.0188511
0.116127	0.100127	0.013436	0.131673	0.126673		0.116121	0.00136336	0.013361	0.019041
0.116301	0.100301	0.0134478	0.131789	0.126789		0.116288	0.00140204	0.01374	0.01942
0.116466	0.100466	0.0133991	0.131311	0.126311		0.116443	0.00139756	0.0136961	0.0193761
0.11663	0.10063	0.0133998	0.131318	0.126318		0.116618	0.00138108	0.0135346	0.0192146
0.116804	0.100804	0.0135068	0.132367	0.127367		0.116793	0.0014421	0.0141326	0.0198126
0.116967	0.100967	0.0133753	0.131078	0.126078		0.116946	0.001429	0.0140042	0.0196842
0.117126	0.101126	0.0134035	0.131354	0.126354		0.117123	0.00142132	0.0139289	0.0196089
0.117289	0.101289	0.0133934	0.131255	0.126255		0.117294	0.00140789	0.0137973	0.0194773
0.117465	0.101465	0.0133781	0.131105	0.126105		0.117449	0.00134936	0.0132238	0.0189038
0.117631	0.101631	0.0134908	0.13221	0.12721		0.117629	0.00141206	0.0138382	0.0195182
0.117788	0.101788	0.0134748	0.132053	0.127053		0.117802	0.00136421	0.0133693	0.0190493
0.117961	0.101961	0.0135752	0.133037	0.128037		0.117958	0.00144239	0.0141355	0.0198155
0.118128	0.102128	0.0135563	0.132852	0.127852		0.118123	0.00139616	0.0136824	0.0193624
0.11829	0.10229	0.0136434	0.133706	0.128706		0.118295	0.00136651	0.0133918	0.0190718
0.118468	0.102468	0.0136332	0.133605	0.128605		0.118457	0.00142282	0.0139436	0.0196236
0.118629	0.102629	0.0136453	0.133724	0.128724		0.118624	0.00141112	0.013829	0.019509
0.118786	0.102786	0.0136011	0.133291	0.128291		0.118791	0.00148222	0.0145257	0.0202057
0.11896	0.10296	0.0135623	0.132911	0.127911		0.118958	0.00145744	0.014283	0.019963
0.119128	0.103128	0.0137094	0.134352	0.129352		0.11911	0.00139551	0.013676	0.019356
0.119292	0.103292	0.0136846	0.134109	0.129109		0.119292	0.00143695	0.0140821	0.0197621
0.119463	0.103463	0.0137446	0.134697	0.129697		0.119459	0.00142086	0.0139245	0.0196045
0.119621	0.103621	0.0137199	0.134455	0.129455		0.119617	0.00145457	0.0142548	0.0199348
0.119796	0.103796	0.0137359	0.134612	0.129612		0.119803	0.0014128	0.0138454	0.0195254
0.119966	0.103966	0.0137671	0.134917	0.129917		0.119965	0.00145597	0.0142685	0.0199485
0.120126	0.104126	0.0137449	0.1347	0.1297		0.120122	0.00140807	0.0137991	0.0194791
0.120299	0.104299	0.0137516	0.134765	0.129765		0.120305	0.00140957	0.0138137	0.0194937
0.120469	0.104469	0.0137338	0.134591	0.129591		0.120463	0.00142018	0.0139178	0.0195978
0.120626	0.104626	0.0137546	0.134795	0.129795		0.120636	0.00142594	0.0139742	0.0196542
0.1208	0.1048	0.0137175	0.134432	0.129432		0.120809	0.00141753	0.0138918	0.0195718
0.120972	0.104972	0.0136785	0.134049	0.129049		0.120962	0.00147709	0.0144755	0.0201555
0.121135	0.105135	0.0137137	0.134394	0.129394		0.12114	0.0014908	0.0146098	0.0202898
0.121297	0.105297	0.0137075	0.134333	0.129333		0.121305	0.00143582	0.014071	0.019751
0.121466	0.105466	0.0136624	0.133892	0.128892		0.121463	0.00149344	0.0146357	0.0203157
0.121637	0.105637	0.0137644	0.134891	0.129891		0.121638	0.00141804	0.0138968	0.0195768
0.121797	0.105797	0.0137037	0.134296	0.129296		0.121812	0.0015081	0.0147794	0.0204594
0.121966	0.105966	0.0137765	0.13501	0.13001		0.121967	0.00141164	0.0138341	0.0195141
0.122134	0.106134	0.0138322	0.135556	0.130556		0.122124	0.00144652	0.0141759	0.0198559
0.122296	0.106296	0.0137879	0.135122	0.130122		0.122295	0.00145442	0.0142533	0.0199333
0.122468	0.106468	0.0138236	0.135471	0.130471		0.12247	0.00143658	0.0140785	0.0197585
0.122635	0.106635	0.0138315	0.135548	0.130548		0.122629	0.00154545	0.0151454	0.0208254
0.122795	0.106795	0.013751	0.13476	0.12976		0.122785	0.00147433	0.0144484	0.0201284
0.122971	0.106971	0.0138473	0.135704	0.130704		0.122965	0.00155543	0.0152432	0.0209232
0.123135	0.107135	0.0138645	0.135872	0.130872		0.123125	0.00146561	0.014363	0.020043
0.123297	0.107297	0.0138299	0.135533	0.130533		0.123305	0.00149142	0.0146159	0.0202959
0.123472	0.107472	0.0138444	0.135675	0.130675		0.123467	0.00148508	0.0145538	0.0202338
0.123631	0.107631	0.0138376	0.135608	0.130608		0.123624	0.00144294	0.0141408	0.0198208
0.123804	0.107804	0.0138708	0.135934	0.130934		0.123798	0.00142486	0.0139636	0.0196436
0.123974	0.107974	0.0138437	0.135668	0.130668		0.123966	0.00146303	0.0143377	0.0200177
0.124131	0.108131	0.0137912	0.135153	0.130153		0.124122	0.00150466	0.0147457	0.0204257
0.124301	0.108301	0.0137802	0.135046	0.130046		0.124298	0.00145186	0.0142282	0.0199082
0.124474	0.108474	0.0137947	0.135188	0.130188		0.124466	0.00151025	0.0148005	0.0204805
0.124629	0.108629	0.0138207	0.135443	0.130443		0.124625	0.00144451	0.0141562	0.0198362
0.1248	0.1088	0.0137703	0.134949	0.129949		0.124805	0.00149297	0.0146312	0.0203112
0.124975	0.108975	0.0137392	0.134644	0.129644		0.124961	0.00150354	0.0147347	0.0204147
0.125136	0.109136	0.0137546	0.134795	0.129795		0.125131	0.00149671	0.0146678	0.0203478
0.125298	0.109298	0.0136324	0.133597	0.128597		0.125303	0.00153486	0.0150416	0.0207216
0.125467	0.109467	0.0136687	0.133953	0.128953		0.125464	0.00153911	0.0150833	0.0207633
0.125639	0.109639	0.0137033	0.134292	0.129292		0.125638	0.00148199	0.0145235	0.0202035
0.125796	0.109796	0.0137149	0.134406	0.129406		0.12581	0.00148146	0.0145183	0.0201983
0.125967	0.109967	0.0137349	0.134602	0.129602		0.125969	0.00153189	0.0150125	0.0206925
0.126136	0.110136	0.0137636	0.134884	0.129884		0.126127	0.00152465	0.0149416	0.0206216
0.126296	0.110296	0.0137602	0.13485	0.12985		0.126299	0.00158275	0.015511	0.021191
0.126473	0.110473	0.0137586	0.134835	0.129835		0.126473	0.00159183	0.0155999	0.0212799
0.126638	0.110638	0.0136857	0.13412	0.12912		0.126632	0.00157067	0.0153925	0.0210725
0.126797	0.110797	0.0136729	0.133995	0.128995		0.126797	0.00149911	0.0146913	0.0203713
0.126972	0.110972	0.0136889	0.134152	0.129152		0.126971	0.00156996	0.0153856	0.0210656
0.127134	0.111134	0.0136987	0.134247	0.129247		0.127128	0.00151739	0.0148704	0.0205504
0.127304	0.111304	0.0137063	0.134322	0.129322		0.127309	0.00150703	0.0147689	0.0204489
0.127471	0.111471	0.013634	0.133613	0.128613		0.127469	0.00153027	0.0149966	0.0206766
0.127627	0.111627	0.0136715	0.133981	0.128981		0.127631	0.00152823	0.0149766	0.0206566
0.127807	0.111807	0.0136804	0.134068	0.129068		0.127811	0.00157797	0.0154641	0.0211441
0.12797	0.11197	0.0136291	0.133565	0.128565		0.127952	0.0016458	0.0161288	0.0218088
0.128132	0.112132	0.0135927	0.133208	0.128208		0.12813	0.00162446	0.0159197	0.0215997
0.128306	0.112306	0.0135873	0.133156	0.128156		0.128312	0.00157557	0.0154406	0.0211206
0.12847	0.11247	0.0135678	0.132965	0.127965		0.128468	0.0016098	0.015776	0.021456
0.128629	0.112629	0.0135372	0.132664	0.127664		0.128645	0.00152943	0.0149884	0.0206684
0.128808	0.112808	0.0135149	0.132446	0.127446		0.12881	0.00151706	0.0148672	0.0205472
0.128971	0.112971	0.0134605	0.131913	0.126913		0.12897	0.00160987	0.0157768	0.0214568
0.129129	0.113129	0.0134517	0.131827	0.126827		0.129146	0.00157491	0.0154341	0.0211141
0.129293	0.113293	0.0134244	0.131559	0.126559		0.129308	0.00155665	0.0152552	0.0209352
0.129471	0.113471	0.0133872	0.131194	0.126194		0.129469	0.0015721	0.0154066	0.0210866
0.129637	0.113637	0.0133818	0.131142	0.126142		0.129645	0.00161344	0.0158117	0.0214917
0.129797	0.113797	0.0133518	0.130848	0.125848		0.129809	0.00160957	0.0157738	0.0214538
0.129965	0.113965	0.0133597	0.130925	0.125925		0.129965	0.00161506	0.0158276	0.0215076
0.130131	0.114131	0.0133667	0.130993	0.125993		0.130146	0.0016777	0.0164415	0.0221215
0.130308	0.114308	0.0133794	0.131118	0.126118		0.130321	0.00157624	0.0154471	0.0211271
0.130473	0.114473	0.0133561	0.13089	0.12589		0.130471	0.00157342	0.0154195	0.0210995
0.130631	0.114631	0.013257	0.129919	0.124919		0.130638	0.00158717	0.0155543	0.0212343
0.130804	0.114804	0.0132692	0.130038	0.125038		0.130809	0.0015855	0.0155379	0.0212179
0.130969	0.114969	0.013232	0.129674	0.124674		0.130964	0.00159787	0.0156591	0.0213391
0.131125	0.115125	0.0132389	0.129741	0.124741		0.131151	0.00168637	0.0165265	0.0222065
0.131305	0.115305	0.0132037	0.129396	0.124396		0.131307	0.00160238	0.0157033	0.0213833
0.131466	0.115466	0.0131494	0.128864	0.123864		0.131477	0.00164033	0.0160752	0.0217552
0.131634	0.115634	0.0132211	0.129566	0.124566		0.131643	0.00164547	0.0161256	0.0218056
0.131809	0.115809	0.0131304	0.128678	0.123678		0.131802	0.001606	0.0157388	0.0214188
0.13196	0.11596	0.0130872	0.128255			0.131976	0.00161838	0.0158601	0.0215401
0.132135	0.116135	0.0131384	0.128757			0.132141	0.0015931	0.0156124	0.0212924
0.132306	0.116306	0.0131016	0.128396			0.132301	0.00166087	0.0162766	0.0219566
0.132462	0.116462	0.0130287	0.127681			0.132478	0.00161651	0.0158418	0.0215218
0.132631	0.116631	0.0129768	0.127173			0.132633	0.00167228	0.0163884	0.0220684
0.132806	0.116806	0.0129626	0.127033			0.132804	0.00164844	0.0161547	0.0218347
0.132965	0.116965	0.0128494	0.125924			0.132974	0.00165071	0.016177	0.021857
0.133131	0.117131	0.0128363	0.125796			0.13313	0.00164566	0.0161274	0.0218074
0.133304	0.117304	0.0128518	0.125948			0.133309	0.00167863	0.0164506	0.0221306
0.13347	0.11747	0.0128395	0.125827			0.133469	0.00164968	0.0161669	0.0218469
0.133625	0.117625	0.0128332	0.125766			0.133633	0.00166695	0.0163361	0.0220161
0.1338	0.1178	0.0127944	0.125385			0.133811	0.00165269	0.0161963	0.0218763
0.133967	0.117967	0.0127801	0.125245			0.133975	0.00167873	0.0164515	0.0221315
0.134125	0.118125	0.0127708	0.125154			0.134131	0.00171906	0.0168468	0.0225268
0.134307	0.118307	0.0127694	0.12514			0.134306	0.00169038	0.0165657	0.0222457
0.134465	0.118465	0.0127182	0.124638			0.134474	0.00168354	0.0164987	0.0221787
0.134635	0.118635	0.0127512	0.124962			0.134633	0.00163605	0.0160332	0.0217132
0.134809	0.118809	0.0126667	0.124134			0.134799	0.00164605	0.0161313	0.0218113
0.134962	0.118962	0.012629	0.123764			0.13497	0.00169601	0.0166209	0.0223009
0.135129	0.119129	0.0125948	0.123429			0.135127	0.00165858	0.0162541	0.0219341
0.135304	0.119304	0.0126289	0.123763			0.135307	0.00165312	0.0162005	0.0218805
0.135461	0.119461	0.0125578	0.123066			0.135467	0.00168888	0.016551	0.022231
0.135639	0.119639	0.0125725	0.123211			0.135629	0.00174276	0.017079	0.022759
0.135804	0.119804	0.0125708	0.123194			0.135803	0.00170006	0.0166606	0.0223406
0.135959	0.119959	0.0125159	0.122656			0.135968	0.00179613	0.0176021	0.0232821
0.136135	0.120135	0.0125243	0.122738			0.136126	0.00173482	0.0170012	0.0226812
0.136302	0.120302	0.012444	0.121951			0.136298	0.00167835	0.0164478	0.0221278
0.136457	0.120457	0.0124108	0.121625			0.136462	0.00171259	0.0167834	0.0224634
0.136638	0.120638	0.0124641	0.122148			0.136639	0.0016343	0.0160162	0.0216962
0.136799	0.120799	0.0123487	0.121017			0.136803	0.0017906	0.0175479	0.0232279
0.136958	0.120958	0.0123541	0.121071			0.136965	0.0017077	0.0167355	0.0224155
0.137128	0.121128	0.0122989	0.120529			0.137139	0.00175856	0.0172339	0.0229139
0.137301	0.121301	0.0122775	0.120319			0.1373	0.00170323	0.0166917	0.0223717
0.137466	0.121466	0.0122673	0.120219			0.137465	0.00173799	0.0170323	0.0227123
0.137622	0.121622	0.0122214	0.119769			0.137636	0.00174549	0.0171058	0.0227858
0.137794	0.121794	0.0122291	0.119845			0.137796	0.0017279	0.0169334	0.0226134
0.137959	0.121959	0.0121636	0.119203			0.137955	0.00173739	0.0170264	0.0227064
0.138119	0.122119	0.0121777	0.119342			0.138119	0.00170482	0.0167073	0.0223873
0.1383	0.1223	0.0121893	0.119456			0.138292	0.00173794	0.0170318	0.0227118
0.138461	0.122461	0.012094	0.118521			0.138458	0.00173082	0.016962	0.022642
0.138627	0.122627	0.0121432	0.119004			0.138615	0.00174529	0.0171038	0.0227838
0.1388	0.1228	0.0121085	0.118664			0.138788	0.0017231	0.0168864	0.0225664
0.138954	0.122954	0.0120904	0.118486			0.138954	0.00180647	0.0177034	0.0233834
0.139127	0.123127	0.0120689	0.118276			0.139107	0.00177485	0.0173935	0.0230735
0.139301	0.123301	0.0120668	0.118254			0.139289	0.00176475	0.0172946	0.0229746
0.139457	0.123457	0.0119841	0.117444			0.139451	0.00171959	0.0168519	0.0225319
0.139634	0.123634	0.0120878	0.11846			0.139608	0.00176481	0.0172951	0.0229751
0.139798	0.123798	0.0119546	0.117155			0.139789	0.00174256	0.0170771	0.0227571
0.139955	0.123955	0.0119955	0.117556			0.139958	0.00174446	0.0170957	0.0227757
0.140129	0.124129	0.0119422	0.117034			0.140115	0.00181327	0.01777	0.02345
0.140292	0.124292	0.0119012	0.116632			0.140296	0.00173197	0.0169733	0.0226533
0.140447	0.124447	0.0118661	0.116288			0.140459	0.00181926	0.0178288	0.0235088
0.140625	0.124625	0.0117224	0.114879			0.140623	0.00172588	0.0169136	0.0225936
0.140793	0.124793	0.0117882	0.115524			0.1408	0.00183831	0.0180154	0.0236954
0.140956	0.124956	0.0117524	0.115174			0.14096	0.0018067	0.0177057	0.0233857
0.141117	0.125117	0.0117169	0.114826			0.141113	0.0017875	0.0175175	0.0231975
0.141292	0.125292	0.0117774	0.115418			0.141288	0.00180761	0.0177146	0.0233946
0.141461	0.125461	0.011637	0.114043			0.141456	0.00178458	0.0174889	0.0231689
0.141624	0.125624	0.0116714	0.114379			0.141611	0.00186535	0.0182804	0.0239604
0.141779	0.125779	0.0116148	0.113825			0.141787	0.00180182	0.0176578	0.0233378
0.141954	0.125954	0.0115967	0.113648			0.141962	0.00180257	0.0176651	0.0233451
0.142117	0.126117	0.0116305	0.113979			0.142119	0.00181046	0.0177425	0.0234225
0.14228	0.12628	0.0116145	0.113822			0.142284	0.00176662	0.0173128	0.0229928
0.142454	0.126454	0.0116179	0.113856			0.142445	0.00183467	0.0179797	0.0236597
0.142615	0.126615	0.0115695	0.113381			0.142639	0.00179099	0.0175517	0.0232317
0.142773	0.126773	0.0114926	0.112627			0.142799	0.00186097	0.0182375	0.0239175
0.142951	0.126951	0.0115177	0.112874			0.142966	0.00180165	0.0176562	0.0233362
0.143118	0.127118	0.0115398	0.11309			0.143132	0.00189515	0.0185725	0.0242525
0.143294	0.127294	0.0114907	0.112609			0.143292	0.00183756	0.0180081	0.0236881
0.143468	0.127468	0.0114682	0.112389			0.14347	0.00182067	0.0178426	0.0235226
0.143618	0.127618	0.0115079	0.112777			0.143632	0.00181938	0.0178299	0.0235099
0.143789	0.127789	0.011373	0.111455			0.143795	0.00183033	0.0179372	0.0236172
0.14396	0.12796	0.0113489	0.111219			0.143965	0.00188091	0.0184329	0.0241129
0.144122	0.128122	0.0113528	0.111257			0.14413	0.00181204	0.017758	0.023438
0.144288	0.128288	0.0113636	0.111363			0.144283	0.00180418	0.0176809	0.0233609
0.144473	0.128473	0.0113051	0.11079			0.144458	0.00178281	0.0174716	0.0231516
0.14463	0.12863	0.0112587	0.110335			0.144623	0.0018479	0.0181094	0.0237894
0.144788	0.128788	0.011186	0.109623			0.144782	0.00181288	0.0177662	0.0234462
0.144966	0.128966	0.011162	0.109387			0.144961	0.00187768	0.0184012	0.0240812
0.145135	0.129135	0.0111757	0.109522			0.145122	0.00184632	0.0180939	0.0237739
0.145298	0.129298	0.0111478	0.109248			0.145284	0.00185925	0.0182206	0.0239006
0.145458	0.129458	0.0110199	0.107995			0.145454	0.00190437	0.0186628	0.0243428
0.145626	0.129626	0.011064	0.108428			0.145625	0.00186799	0.0183063	0.0239863
0.145789	0.129789	0.0110495	0.108285			0.14579	0.00187305	0.0183559	0.0240359
0.145945	0.129945	0.01099	0.107702			0.145949	0.00192186	0.0188342	0.0245142
0.146123	0.130123	0.0109453	0.107264			0.146129	0.0018633	0.0182603	0.0239403
0.14629	0.13029	0.0109456	0.107267			0.146305	0.00186031	0.018231	0.023911
0.146453	0.130453	0.010893	0.106751			0.14646	0.00188336	0.0184569	0.0241369
0.146628	0.130628	0.0108973	0.106793			0.146623	0.00183736	0.0180061	0.0236861
0.146792	0.130792	0.0107964	0.105805			0.1468	0.00184047	0.0180366	0.0237166
0.146948	0.130948	0.0107786	0.10563			0.146953	0.00187476	0.0183727	0.0240527
0.147127	0.131127	0.0107439	0.105291			0.147124	0.00188361	0.0184594	0.0241394
0.147291	0.131291	0.0107144	0.105001			0.147296	0.00188963	0.0185183	0.0241983
0.147452	0.131452	0.0106588	0.104456			0.147452	0.00190348	0.0186541	0.0243341
0.147629	0.131629	0.010625	0.104125			0.147633	0.00188487	0.0184717	0.0241517
0.147793	0.131793	0.0106225	0.104101			0.1478	0.00186463	0.0182734	0.0239534
0.147959	0.131959	0.0105013	0.102913			0.147956	0.00189506	0.0185716	0.0242516
0.148133	0.132133	0.0105315	0.103209			0.148138	0.00193057	0.0189196	0.0245996
0.148294	0.132294	0.0104807	0.102711			0.148299	0.00184679	0.0180986	0.0237786
0.148459	0.132459	0.010408	0.101998			0.148468	0.00192607	0.0188755	0.0245555
0.148633	0.132633	0.0103974	0.101894			0.148644	0.00186264	0.0182538	0.0239338
0.148796	0.132796	0.0102418	0.100369			0.1488	0.00190748	0.0186933	0.0243733
0.148958	0.132958	0.0101731	0.0996965			0.148972	0.00188966	0.0185187	0.0241987
0.149127	0.133127	0.0101256	0.0992312			0.149132	0.001946	0.0190708	0.0247508
0.1493	0.1333	0.0100042	0.0980408			0.149299	0.00190732	0.0186917	0.0243717
0.149466	0.133466	0.00994391	0.0974503			0.149463	0.00195587	0.0191675	0.0248475
0.149621	0.133621	0.00979233	0.0959649			0.14964	0.00194274	0.0190388	0.0247188
0.149794	0.133794	0.0095667	0.0937537			0.149804	0.00191803	0.0187967	0.0244767
0.149958	0.133958	0.00939087	0.0920305			0.149958	0.00193328	0.0189461	0.0246261
0.150122	0.134122	0.00916128	0.0897805			0.150134	0.00189684	0.0185891	0.0242691
0.150301	0.134301	0.00888824	0.0871048			0.150312	0.00193389	0.0189521	0.0246321
0.150463	0.134463	0.00874716	0.0857221			0.150464	0.00191984	0.0188144	0.0244944
0.150626	0.134626	0.008745	0.085701			0.150628	0.00192646	0.0188793	0.0245593
0.1508	0.1348	0.00877824	0.0860267			0.150807	0.00193522	0.0189652	0.0246452
0.150958	0.134958	0.00882738	0.0865084			0.150959	0.00193251	0.0189386	0.0246186
0.151126	0.135126	0.00879441	0.0861853			0.151131	0.00202579	0.0198528	0.0255328
0.151298	0.135298	0.00889601	0.0871809			0.151306	0.00197045	0.0193104	0.0249904
0.15146	0.13546	0.00894742	0.0876847			0.151459	0.00195558	0.0191647	0.0248447
0.151632	0.135632	0.0089474	0.0876845			0.15164	0.00198827	0.0194851	0.0251651
0.1518	0.1358	0.00898264	0.0880299			0.151807	0.00187919	0.0184161	0.0240961
0.151957	0.135957	0.00891461	0.0873632			0.151958	0.0019852	0.0194549	0.0251349
0.152133	0.136133	0.00899729	0.0881734			0.152136	0.00198742	0.0194768	0.0251568
0.152297	0.136297	0.00889965	0.0872166			0.152304	0.00191118	0.0187295	0.0244095
0.152458	0.136458	0.00888768	0.0870992			0.152464	0.00203818	0.0199742	0.0256542
0.152638	0.136638	0.0090334	0.0885273			0.152632	0.00192729	0.0188874	0.0245674
0.152798	0.136798	0.00891725	0.0873891			0.152802	0.00202958	0.0198898	0.0255698
0.152962	0.136962	0.0088762	0.0869868			0.152968	0.00196693	0.019276	0.024956
0.153129	0.137129	0.00887984	0.0870225			0.153137	0.00196334	0.0192407	0.0249207
0.153303	0.137303	0.00883708	0.0866034			0.153302	0.00195042	0.0191141	0.0247941
0.153469	0.137469	0.00884701	0.0867007			0.153461	0.00188994	0.0185214	0.0242014
0.153623	0.137623	0.0088139	0.0863762			0.153641	0.00199039	0.0195059	0.0251859
0.153795	0.137795	0.00872362	0.0854914			0.153805	0.00192856	0.0188999	0.0245799
0.15396	0.13796	0.00881352	0.0863725			0.15396	0.00198162	0.0194199	0.0250999
0.154124	0.138124	0.00875128	0.0857626			0.154139	0.00208068	0.0203906	0.0260706
0.154302	0.138302	0.00875198	0.0857694			0.154312	0.00192432	0.0188583	0.0245383
0.154466	0.138466	0.00867176	0.0849832			0.154467	0.00201767	0.0197732	0.0254532
0.154633	0.138633	0.00868373	0.0851005			0.154631	0.00200974	0.0196954	0.0253754
0.154806	0.138806	0.00870873	0.0853456			0.154809	0.00197275	0.0193329	0.0250129
0.15496	0.13896	0.00870922	0.0853503			0.154961	0.00196694	0.0192761	0.0249561
0.155136	0.139136	0.0086095	0.0843731			0.155137	0.00198089	0.0194128	0.0250928
0.155301	0.139301	0.00858439	0.084127			0.15531	0.00196337	0.019241	0.024921
0.155463	0.139463	0.00850353	0.0833346			0.155464	0.00205352	0.0201245	0.0258045
0.155637	0.139637	0.00858517	0.0841347			0.155645	0.00197423	0.0193474	0.0250274
0.155798	0.139798	0.00847498	0.0830548			0.155805	0.00205783	0.0201668	0.0258468
0.155971	0.139971	0.00831893	0.0815255			0.155959	0.00200769	0.0196754	0.0253554
0.156136	0.140136	0.00821132	0.080471			0.156132	0.00198565	0.0194594	0.0251394
0.156294	0.140294	0.00804279	0.0788193			0.156299	0.00202811	0.0198755	0.0255555
0.156465	0.140465	0.00797158	0.0781215			0.156473	0.00199582	0.019559	0.025239
0.156634	0.140634	0.00790299	0.0774493			0.156639	0.00202803	0.0198747	0.0255547
0.156794	0.140794	0.00786622	0.077089			0.156803	0.00203854	0.0199776	0.0256576
0.156965	0.140965	0.00789192	0.0773409			0.156982	0.001928	0.0188944	0.0245744
0.157138	0.141138	0.00789158	0.0773375			0.157137	0.00208559	0.0204388	0.0261188
0.157307	0.141307	0.00772272	0.0756827			0.157294	0.00194703	0.0190809	0.0247609
0.157466	0.141466	0.00773129	0.0757666			0.157477	0.00215731	0.0211416	0.0268216
0.157643	0.141643	0.00771659	0.0756226			0.157638	0.00195092	0.019119	0.024799
0.157806	0.141806	0.00769565	0.0754174			0.157796	0.00212462	0.0208212	0.0265012
0.157972	0.141972	0.00772813	0.0757357			0.157973	0.00200302	0.0196296	0.0253096
0.158145	0.142145	0.0076903	0.075365			0.158142	0.00202387	0.0198339	0.0255139
0.158302	0.142302	0.00762972	0.0747713			0.158309	0.00209933	0.0205734	0.0262534
0.15848	0.14248	0.00753214	0.0738149			0.158461	0.00196836	0.0192899	0.0249699
0.158646	0.142646	0.00752607	0.0737555			0.158641	0.00209273	0.0205087	0.0261887
0.1588	0.1428	0.00733882	0.0719205			0.158802	0.00202138	0.0198095	0.0254895
0.158971	0.142971	0.00718314	0.0703948			0.158968	0.0020996	0.0205761	0.0262561
0.159139	0.143139	0.0071547	0.0701161			0.159143	0.00203346	0.0199279	0.0256079
0.159297	0.143297	0.00705916	0.0691798			0.159303	0.00199548	0.0195557	0.0252357
0.159473	0.143473	0.00701426	0.0687397			0.159481	0.00210314	0.0206108	0.0262908
0.159634	0.143634	0.00697061	0.0683119			0.159639	0.00204315	0.0200228	0.0257028
0.159807	0.143807	0.00692017	0.0678177			0.1598	0.00211118	0.0206895	0.0263695
0.159977	0.143977	0.00685488	0.0671778			0.159977	0.002079	0.0203742	0.0260542
0.160135	0.144135	0.00690932	0.0677113			0.160132	0.00203239	0.0199174	0.0255974
0.16031	0.144311	0.00686712	0.0672977			0.160297	0.00212879	0.0208621	0.0265421
0.160477	0.144477	0.00677892	0.0664334			0.160476	0.00205525	0.0201415	0.0258215
0.160629	0.144629	0.00685097	0.0671395			0.160627	0.00201584	0.0197552	0.0254352
0.16081	0.14481	0.00679321	0.0665734			0.160804	0.00205885	0.0201767	0.0258567
0.160975	0.144975	0.00670264	0.0656858			0.16097	0.00210182	0.0205978	0.0262778
0.161138	0.145138	0.00673611	0.0660138			0.161124	0.00211332	0.0207105	0.0263905
0.161296	0.145296	0.00665168	0.0651865			0.161297	0.0020451	0.020042	0.025722
0.161471	0.145471	0.00666809	0.0653473			0.161468	0.00213503	0.0209233	0.0266033
0.16164	0.14564	0.0066254	0.0649289			0.161626	0.00204613	0.020052	0.025732
0.1618	0.1458	0.00661264	0.0648039			0.161804	0.0021436	0.0210073	0.0266873
0.161976	0.145976	0.00657992	0.0644833			0.161971	0.00207817	0.0203661	0.0260461
0.162138	0.146138	0.00658568	0.0645397			0.162131	0.00210355	0.0206148	0.0262948
0.162303	0.146303	0.00644031	0.063115			0.162298	0.00207422	0.0203274	0.0260074
0.162474	0.146474	0.00638117	0.0625355			0.162469	0.00210591	0.0206379	0.0263179
0.16263	0.14663	0.0063069	0.0618076			0.162631	0.00210461	0.0206252	0.0263052
0.162799	0.146799	0.0062765	0.0615097			0.162793	0.00213882	0.0209604	0.0266404
0.162965	0.146964	0.00623094	0.0610632			0.16297	0.00212824	0.0208567	0.0265367
0.163128	0.147128	0.00625987	0.0613467			0.163129	0.00211245	0.020702	0.026382
0.163305	0.147305	0.00627901	0.0615343			0.163304	0.00221437	0.0217008	0.0273808
0.163466	0.147466	0.00623861	0.0611384			0.163468	0.00213832	0.0209555	0.0266355
0.163627	0.147627	0.00622972	0.0610512			0.163625	0.00214299	0.0210013	0.0266813
0.163811	0.147811	0.00632798	0.0620142			0.163803	0.00209047	0.0204866	0.0261666
0.163965	0.147965	0.00626325	0.0613798			0.163966	0.00215129	0.0210826	0.0267626
0.16413	0.14813	0.00624686	0.0612193			0.164124	0.00215396	0.0211088	0.0267888
0.164307	0.148307	0.00628188	0.0615625			0.1643	0.00212161	0.0207918	0.0264718
0.16447	0.14847	0.00625365	0.0612858			0.164458	0.00220555	0.0216144	0.0272944
0.164636	0.148636	0.00634214	0.062153			0.164631	0.00215214	0.0210909	0.0267709
0.16481	0.148811	0.00627652	0.0615099			0.164803	0.00214584	0.0210293	0.0267093
0.164968	0.148969	0.00618837	0.060646			0.164961	0.00213997	0.0209717	0.0266517
0.165126	0.149126	0.00622962	0.0610502			0.165139	0.00221508	0.0217077	0.0273877
0.165299	0.149299	0.00622691	0.0610237			0.165304	0.00221662	0.0217229	0.0274029
0.165472	0.149472	0.00619634	0.0607241			0.165465	0.00220749	0.0216335	0.0273135
0.165631	0.149631	0.00630065	0.0617464			0.165639	0.00218425	0.0214056	0.0270856
0.165792	0.149792	0.00620019	0.0607618			0.165801	0.00210757	0.0206541	0.0263341
0.165965	0.149965	0.00622474	0.0610024			0.165962	0.00221035	0.0216615	0.0273415
0.166123	0.150123	0.00627467	0.0614918			0.166123	0.00217362	0.0213015	0.0269815
0.166302	0.150302	0.00620027	0.0607627			0.166292	0.00217174	0.0212831	0.0269631
0.166462	0.150462	0.0061818	0.0605817			0.166455	0.0021581	0.0211494	0.0268294
0.166632	0.150632	0.00610851	0.0598634			0.166614	0.00215471	0.0211161	0.0267961
0.166802	0.150802	0.00618227	0.0605862			0.166778	0.00216907	0.0212569	0.0269369
0.166963	0.150963	0.0061358	0.0601308			0.166949	0.00221467	0.0217037	0.0273837
0.16712	0.15112	0.00612312	0.0600066			0.167108	0.00224326	0.0219839	0.0276639
0.167302	0.151302	0.00613289	0.0601023			0.167288	0.00218352	0.0213985	0.0270785
0.167459	0.151458	0.00607298	0.0595152			0.167454	0.00230108	0.0225505	0.0282305
0.167624	0.151624	0.00607269	0.0595124			0.167613	0.00224039	0.0219558	0.0276358
0.167799	0.151799	0.00598786	0.058681			0.16779	0.00220241	0.0215836	0.0272636
0.167952	0.151952	0.00598223	0.0586258			0.167955	0.0021604	0.0211719	0.0268519
0.168118	0.152118	0.00590598	0.0578786			0.168114	0.0021662	0.0212288	0.0269088
0.168296	0.152296	0.00594265	0.058238			0.168282	0.00216381	0.0212053	0.0268853
0.16846	0.15246	0.00593872	0.0581994			0.168457	0.00220498	0.0216088	0.0272888
0.168623	0.152622	0.00596674	0.0584741			0.168617	0.00231358	0.0226731	0.0283531
0.168795	0.152795	0.00595694	0.0583781			0.168801	0.00218664	0.0214291	0.0271091
0.168961	0.152961	0.00587622	0.0575869			0.168959	0.00225668	0.0221155	0.0277955
0.169123	0.153123	0.00593795	0.0581919			0.169116	0.00224673	0.022018	0.027698
0.169283	0.153283	0.00589501	0.0577711			0.169288	0.00223976	0.0219497	0.0276297
0.169461	0.153461	0.00588627	0.0576854			0.169427	0.00229922	0.0225324	0.0282124
0.169628	0.153628	0.00592927	0.0581068			0.16961	0.00223482	0.0219012	0.0275812
0.16978	0.15378	0.00588008	0.0576248			0.169786	0.00229266	0.022468	0.028148
0.169953	0.153953	0.00590748	0.0578933			0.169966	0.00224461	0.0219972	0.0276772
0.170122	0.154122	0.00595154	0.0583251			0.170131	0.00222759	0.0218304	0.0275104
0.170279	0.154279	0.00590789	0.0578973			0.170298	0.00228092	0.022353	0.028033
0.17046	0.15446	0.00580943	0.0569324			0.170451	0.00227224	0.022268	0.027948
0.170624	0.154624	0.00578932	0.0567354			0.170629	0.0022396	0.0219481	0.0276281
0.170779	0.154779	0.00582767	0.0571111			0.170794	0.00227281	0.0222735	0.0279535
0.170957	0.154957	0.00575293	0.0563787			0.170954	0.00228475	0.0223905	0.0280705
0.171125	0.155125	0.0057841	0.0566842			0.171131	0.00229663	0.022507	0.028187
0.17128	0.15528	0.00570842	0.0559425			0.171297	0.00225215	0.0220711	0.0277511
0.171458	0.155458	0.00570814	0.0559398			0.171461	0.00225415	0.0220907	0.0277707
0.171656	0.155656	0.00569473	0.0558084			0.171636	0.00229793	0.0225197	0.0281997
0.171806	0.155806	0.00569659	0.0558266			0.171798	0.00227339	0.0222792	0.0279592
0.171965	0.155965	0.00564252	0.0552967			0.171954	0.00230759	0.0226144	0.0282944
0.172124	0.156124	0.00560268	0.0549062			0.172131	0.00231855	0.0227218	0.0284018
0.172289	0.156289	0.00568138	0.0556776			0.172294	0.00226604	0.0222072	0.0278872
0.172466	0.156466	0.00556821	0.0545685			0.172454	0.00229184	0.0224601	0.0281401
0.172632	0.156633	0.00558206	0.0547042			0.172632	0.0022826	0.0223695	0.0280495
0.17279	0.15679	0.00545247	0.0534342			0.172795	0.00227493	0.0222943	0.0279743
0.172968	0.156968	0.00549003	0.0538023			0.172954	0.00227872	0.0223315	0.0280115
0.173134	0.157134	0.00539557	0.0528766			0.173127	0.00231272	0.0226647	0.0283447
0.173295	0.157295	0.00527128	0.0516585			0.173295	0.00224706	0.0220212	0.0277012
0.173457	0.157456	0.00517976	0.0507616			0.173453	0.00237214	0.0232469	0.0289269
0.173635	0.157635	0.00503367	0.0493299			0.17363	0.00240844	0.0236027	0.0292827
0.173794	0.157794	0.0049222	0.0482375			0.173798	0.00234073	0.0229392	0.0286192
0.173955	0.157955	0.0048128	0.0471655			0.173957	0.00236692	0.0231958	0.0288758
0.174132	0.158132	0.00480592	0.047098			0.174119	0.00232399	0.0227751	0.0284551
0.174295	0.158295	0.00478819	0.0469243			0.174291	0.00230985	0.0226365	0.0283165
0.17446	0.15846	0.00482595	0.0472943			0.174467	0.00230809	0.0226193	0.0282993
0.174635	0.158635	0.00480699	0.0471085			0.174627	0.00229095	0.0224513	0.0281313
0.174796	0.158796	0.00481565	0.0471933			0.174792	0.00229957	0.0225358	0.0282158
0.174956	0.158956	0.004828	0.0473144			0.174971	0.00232946	0.0228287	0.0285087
0.175133	0.159133	0.00481389	0.0471761			0.17513	0.00230549	0.0225938	0.0282738
0.175297	0.159297	0.00491682	0.0481849			0.175309	0.00239662	0.0234869	0.0291669
0.175462	0.159462	0.00477161	0.0467618			0.175471	0.00234768	0.0230072	0.0286872
0.175635	0.159635	0.00484975	0.0475276			0.175627	0.00239747	0.0234952	0.0291752
0.175794	0.159794	0.00475449	0.046594			0.175799	0.0023426	0.0229575	0.0286375
0.175969	0.159969	0.00472812	0.0463356			0.175968	0.0023594	0.0231221	0.0288021
0.176132	0.160133	0.00482312	0.0472665			0.176123	0.00233963	0.0229284	0.0286084
0.176292	0.160292	0.00481707	0.0472073			0.176296	0.00231099	0.0226477	0.0283277
0.176458	0.160458	0.0047648	0.046695			0.176464	0.00235298	0.0230592	0.0287392
0.176634	0.160634	0.00482792	0.0473136			0.176622	0.00233251	0.0228586	0.0285386
0.176796	0.160796	0.00472083	0.0462641			0.176804	0.00235757	0.0231042	0.0287842
0.176961	0.160961	0.00488254	0.0478489			0.176963	0.00242139	0.0237296	0.0294096
0.177135	0.161135	0.00491098	0.0481276			0.177128	0.00242832	0.0237975	0.0294775
0.177303	0.161303	0.00488279	0.0478514			0.177308	0.00238134	0.0233372	0.0290172
0.177469	0.161469	0.00481561	0.047193			0.177466	0.00238563	0.0233792	0.0290592
0.177632	0.161632	0.00487171	0.0477428			0.177628	0.00235206	0.0230502	0.0287302
0.177804	0.161804	0.00490939	0.048112			0.177806	0.00233076	0.0228415	0.0285215
0.17796	0.16196	0.00494661	0.0484768			0.177969	0.00231201	0.0226577	0.0283377
0.178133	0.162133	0.00493854	0.0483977			0.178131	0.00234692	0.0229999	0.0286799
0.178296	0.162296	0.00498275	0.048831			0.178297	0.00237478	0.0232728	0.0289528
0.178462	0.162462	0.00491683	0.048185			0.178466	0.0023534	0.0230633	0.0287433
0.17863	0.16263	0.00500456	0.0490447			0.178639	0.00246259	0.0241333	0.0298133
0.178793	0.162793	0.00503637	0.0493564			0.178795	0.00242742	0.0237887	0.0294687
0.178959	0.162959	0.00495516	0.0485605			0.178974	0.00241978	0.0237139	0.0293939
0.179132	0.163132	0.00497749	0.0487794			0.179131	0.00247309	0.0242363	0.0299163
0.179297	0.163297	0.00503048	0.0492987			0.179303	0.0024135	0.0236523	0.0293323
0.17946	0.16346	0.00493505	0.0483635			0.17947	0.00243426	0.0238558	0.0295358
0.179641	0.163641	0.00502222	0.0492178			0.179629	0.00242255	0.023741	0.029421
0.179801	0.163801	0.00503058	0.0492996			0.179798	0.00242038	0.0237197	0.0293997
0.179967	0.163967	0.00501194	0.049117			0.17997	0.00252617	0.0247565	0.0304365
0.180141	0.164141	0.00506864	0.0496727			0.180126	0.00243732	0.0238857	0.0295657
0.180303	0.164303	0.004916	0.0481768			0.1803	0.00248533	0.0243562	0.0300362
0.180462	0.164462	0.00503072	0.0493011			0.18047	0.00245755	0.024084	0.029764
0.180646	0.164646	0.00497617	0.0487664			0.180628	0.00244601	0.0239709	0.0296509
0.180798	0.164798	0.00489893	0.0480096			0.180809	0.00247016	0.0242076	0.0298876
0.180965	0.164965	0.00492219	0.0482375			0.180968	0.00249706	0.0244712	0.0301512
0.181134	0.165134	0.00488191	0.0478427			0.181134	0.00246782	0.0241846	0.0298646
0.181307	0.165307	0.00481568	0.0471937			0.181313	0.00249597	0.0244605	0.0301405
0.181473	0.165473	0.00484233	0.0474548			0.18147	0.00243121	0.0238258	0.0295058
0.181627	0.165627	0.00484696	0.0475002			0.181635	0.00252152	0.0247109	0.0303909
0.181802	0.165802	0.00484256	0.0474571			0.181809	0.00242732	0.0237877	0.0294677
0.18197	0.16597	0.00480862	0.0471245			0.181972	0.00248221	0.0243256	0.0300056
0.182129	0.166129	0.00487217	0.0477472			0.182133	0.00248205	0.0243241	0.0300041
0.182308	0.166308	0.00486447	0.0476718			0.182302	0.00241193	0.0236369	0.0293169
0.182474	0.166474	0.0048302	0.047336			0.182472	0.00247391	0.0242443	0.0299243
0.182637	0.166637	0.00489187	0.0479404			0.182639	0.00247729	0.0242774	0.0299574
0.18281	0.16681	0.00477364	0.0467817			0.182797	0.00247325	0.0242378	0.0299178
0.182966	0.166965	0.00482283	0.0472637			0.182974	0.00252367	0.024732	0.030412
0.183131	0.167131	0.00482201	0.0472557			0.183131	0.00254277	0.0249192	0.0305992
0.183308	0.167308	0.00483197	0.0473533			0.183307	0.00256755	0.0251619	0.0308419
0.183467	0.167467	0.00485009	0.0475309			0.183467	0.00249885	0.0244887	0.0301687
0.18364	0.16764	0.00486875	0.0477137			0.183631	0.00243933	0.0239054	0.0295854
0.183805	0.167805	0.0047796	0.0468401			0.183809	0.00245059	0.0240158	0.0296958
0.183967	0.167967	0.004671	0.0457758			0.183973	0.00254828	0.0249732	0.0306532
0.18414	0.168139	0.00470599	0.0461187			0.184128	0.00248536	0.0243566	0.0300366
0.184302	0.168302	0.00465955	0.0456636			0.184306	0.00249401	0.0244413	0.0301213
0.184462	0.168462	0.00465314	0.0456008			0.184464	0.00252197	0.0247153	0.0303953
0.184646	0.168646	0.00466749	0.0457414			0.184635	0.00260337	0.0255131	0.0311931
0.184801	0.168801	0.00464083	0.0454801			0.18481	0.00253948	0.0248869	0.0305669
0.184962	0.168962	0.0046935	0.0459963			0.184962	0.0025522	0.0250115	0.0306915
0.185135	0.169135	0.00467906	0.0458548			0.185144	0.00251192	0.0246168	0.0302968
0.185307	0.169307	0.00463969	0.045469			0.18531	0.00246832	0.0241895	0.0298695
0.185473	0.169473	0.00469433	0.0460044			0.185464	0.00251601	0.0246569	0.0303369
0.185625	0.169625	0.004743	0.0464814			0.185646	0.00255775	0.0250659	0.0307459
0.185802	0.169802	0.00482693	0.047304			0.18581	0.00255349	0.0250242	0.0307042
0.185963	0.169963	0.00474749	0.0465254			0.185964	0.0025165	0.0246617	0.0303417
0.186135	0.170135	0.00479553	0.0469962			0.186137	0.00258245	0.025308	0.030988
0.186307	0.170308	0.00480223	0.0470619			0.186316	0.00254388	0.02493	0.03061
0.186467	0.170467	0.00487328	0.0477582			0.186465	0.00258339	0.0253172	0.0309972
0.186637	0.170637	0.00497247	0.0487302			0.186637	0.00251511	0.0246481	0.0303281
0.186801	0.170801	0.00490985	0.0481165			0.186813	0.0025136	0.0246333	0.0303133
0.186964	0.170964	0.00497431	0.0487483			0.186962	0.00256426	0.0251297	0.0308097
0.187143	0.171143	0.00499598	0.0489606			0.187137	0.00257218	0.0252074	0.0308874
0.187303	0.171303	0.00505168	0.0495065			0.187307	0.00257433	0.0252285	0.0309085
0.187464	0.171464	0.00500653	0.049064			0.187465	0.00252477	0.0247427	0.0304227
0.18764	0.17164	0.00511637	0.0501404			0.187645	0.00259495	0.0254305	0.0311105
0.187796	0.171796	0.00513027	0.0502767			0.187805	0.00257577	0.0252425	0.0309225
0.187971	0.171971	0.00520856	0.0510439			0.187964	0.00257757	0.0252602	0.0309402
0.188135	0.172135	0.00521695	0.0511261			0.188131	0.00257713	0.0252559	0.0309359
0.188292	0.172292	0.00521441	0.0511012			0.188295	0.0025173	0.0246695	0.0303495
0.188466	0.172466	0.00528562	0.0517991			0.188467	0.00257693	0.0252539	0.0309339
0.188637	0.172637	0.00534593	0.0523901			0.188631	0.00254572	0.0249481	0.0306281
0.188796	0.172796	0.0052393	0.0513452			0.188798	0.00258263	0.0253098	0.0309898
0.188968	0.172968	0.00528987	0.0518407			0.188978	0.00262149	0.0256906	0.0313706
0.189138	0.173138	0.00534507	0.0523816			0.189134	0.00257676	0.0252523	0.0309323
0.189302	0.173302	0.00540938	0.0530119			0.189296	0.00259014	0.0253834	0.0310634
0.189467	0.173467	0.00532485	0.0521835			0.189473	0.00262414	0.0257166	0.0313966
0.18964	0.17364	0.0054751	0.0536559			0.189633	0.00263194	0.025793	0.031473
0.189805	0.173805	0.00556369	0.0545242			0.189797	0.00263366	0.0258099	0.0314899
0.189958	0.173958	0.00547202	0.0536258			0.189975	0.00264242	0.0258957	0.0315757
0.19014	0.17414	0.00566123	0.0554801			0.190138	0.00256678	0.0251545	0.0308345
0.190298	0.174298	0.00555389	0.0544281			0.190303	0.00259577	0.0254386	0.0311186
0.190462	0.174462	0.00569129	0.0557747			0.19046	0.00260371	0.0255163	0.0311963
0.190641	0.174641	0.00574989	0.0563489			0.190638	0.00260085	0.0254883	0.0311683
0.1908	0.1748	0.00580232	0.0568627			0.190798	0.00258418	0.0253249	0.0310049
0.190959	0.174959	0.00590039	0.0578238			0.190971	0.0026138	0.0256153	0.0312953
0.191136	0.175136	0.00586283	0.0574557			0.191133	0.00264166	0.0258883	0.0315683
0.191298	0.175298	0.00590085	0.0578283			0.191301	0.00261175	0.0255952	0.0312752
0.191468	0.175468	0.00603951	0.0591872			0.191477	0.00266887	0.0261549	0.0318349
0.191635	0.175635	0.00615493	0.0603184			0.191637	0.00258825	0.0253648	0.0310448
0.191797	0.175797	0.0060932	0.0597133			0.191796	0.00262091	0.0256849	0.0313649
0.191971	0.175971	0.0061493	0.0602631			0.191975	0.00261428	0.0256199	0.0312999
0.192134	0.176134	0.00626868	0.061433			0.192129	0.00267451	0.0262102	0.0318902
0.192294	0.176294	0.0062538	0.0612873			0.192292	0.00267439	0.0262091	0.0318891
0.19247	0.17647	0.00627477	0.0614927			0.192475	0.00263497	0.0258227	0.0315027
0.192634	0.176634	0.00625101	0.0612599			0.192622	0.0026249	0.0257241	0.0314041
0.192791	0.176791	0.00633865	0.0621187			0.192791	0.00260871	0.0255653	0.0312453
0.192964	0.176964	0.00638606	0.0625834			0.192969	0.00266562	0.0261231	0.0318031
0.193136	0.177136	0.00646327	0.06334			0.193122	0.00266775	0.0261439	0.0318239
0.193298	0.177298	0.00650109	0.0637107			0.193291	0.00264131	0.0258848	0.0315648
0.193457	0.177457	0.00646737	0.0633802			0.193468	0.00270195	0.0264791	0.0321591
0.193631	0.177631	0.00661977	0.0648737			0.193626	0.00264053	0.0258772	0.0315572
0.193793	0.177793	0.00664954	0.0651655			0.193796	0.00269775	0.026438	0.032118
0.193954	0.177954	0.00673526	0.0660055			0.193972	0.0026779	0.0262434	0.0319234
0.194129	0.178129	0.00677664	0.0664111			0.194126	0.00261061	0.025584	0.031264
0.194292	0.178292	0.00674873	0.0661375			0.194292	0.00269418	0.0264029	0.0320829
0.194459	0.178459	0.00688014	0.0674253			0.194463	0.00268467	0.0263097	0.0319897
0.194627	0.178627	0.00694942	0.0681043			0.194623	0.00270929	0.0265511	0.0322311
0.194793	0.178793	0.00699366	0.0685379			0.194787	0.00270122	0.0264719	0.0321519
0.194955	0.178955	0.00696897	0.068296			0.194966	0.0027134	0.0265913	0.0322713
0.195127	0.179127	0.00707693	0.0693539			0.195124	0.00269126	0.0263744	0.0320544
0.195288	0.179288	0.00714585	0.0700293			0.195283	0.00265362	0.0260054	0.0316854
0.195455	0.179455	0.00718727	0.0704352			0.195463	0.00271264	0.0265838	0.0322638
0.195627	0.179627	0.00728497	0.0713927			0.195617	0.00268505	0.0263135	0.0319935
0.19579	0.17979	0.00726873	0.0712336			0.195783	0.00265753	0.0260438	0.0317238
0.195966	0.179966	0.00732234	0.0717589			0.195967	0.0027058	0.0265168	0.0321968
0.196131	0.180131	0.00736798	0.0722062			0.19612	0.00270609	0.0265197	0.0321997
0.196291	0.180291	0.00738242	0.0723477			0.196278	0.00268148	0.0262785	0.0319585
0.196459	0.180459	0.00748592	0.0733621			0.196463	0.00273618	0.0268146	0.0324946
0.19663	0.18063	0.00754345	0.0739258			0.196618	0.00270584	0.0265172	0.0321972
0.196792	0.180792	0.00758857	0.0743679			0.196783	0.0026813	0.0262767	0.0319567
0.196953	0.180953	0.0075695	0.0741811			0.196962	0.00273459	0.026799	0.032479
0.19712	0.18112	0.00763818	0.0748541			0.197118	0.0026536	0.0260053	0.0316853
0.197292	0.181292	0.00760755	0.074554			0.197282	0.00271656	0.0266222	0.0323022
0.19746	0.18146	0.00767294	0.0751948			0.197463	0.00270067	0.0264665	0.0321465
0.197618	0.181618	0.00774125	0.0758643			0.197623	0.00274594	0.0269102	0.0325902
0.197797	0.181797	0.00776898	0.076136			0.197783	0.00273192	0.0267728	0.0324528
0.197967	0.181967	0.00784353	0.0768666			0.197954	0.00278078	0.0272516	0.0329316
0.198118	0.182117	0.007837	0.0768026			0.198125	0.00277277	0.0271732	0.0328532
0.19829	0.18229	0.00785195	0.0769491			0.198296	0.00271379	0.0265951	0.0322751
0.198458	0.182458	0.00790908	0.077509			0.198446	0.00269239	0.0263854	0.0320654
0.198611	0.182611	0.00792373	0.0776525			0.198613	0.00273082	0.026762	0.032442
0.198784	0.182784	0.00794224	0.0778339			0.198792	0.00280438	0.0274829	0.0331629
0.198961	0.182961	0.0079684	0.0780904			0.198945	0.00276057	0.0270536	0.0327336
0.199121	0.183121	0.00800824	0.0784807			0.199121	0.00277909	0.027235	0.032915
0.199295	0.183295	0.0078934	0.0773553			0.199292	0.00281514	0.0275883	0.0332683
0.199461	0.183461	0.00780386	0.0764778			0.199447	0.00276736	0.0271201	0.0328001
0.199618	0.183618	0.0081308	0.0796818			0.199627	0.00277164	0.027162	0.032842
0.199801	0.183801	0.00839163	0.0822379			0.199795	0.0027129	0.0265864	0.0322664
0.199964	0.183964	0.00803113	0.0787051			0.19995	0.00278289	0.0272723	0.0329523
0.200119	0.184119	0.00801052	0.0785031			0.200127	0.00275127	0.0269624	0.0326424
0.2003	0.1843	0.00819398	0.080301			0.200295	0.00273116	0.0267654	0.0324454
0.200469	0.184469	0.00835463	0.0818754			0.200454	0.00280563	0.0274952	0.0331752
0.200626	0.184626	0.00841472	0.0824643			0.200629	0.00274569	0.0269077	0.0325877
0.200807	0.184807	0.0081583	0.0799514			0.2008	0.00276327	0.0270801	0.0327601
0.200975	0.184975	0.00826912	0.0810374			0.200957	0.00279981	0.0274381	0.0331181
0.201136	0.185136	0.00851093	0.0834071			0.20113	0.00281643	0.027601	0.033281
0.201297	0.185297	0.00848329	0.0831362			0.201298	0.00279339	0.0273752	0.0330552
0.201468	0.185468	0.00846458	0.0829529			0.201454	0.00277584	0.0272033	0.0328833
0.201637	0.185638	0.00833808	0.0817132			0.201629	0.00281427	0.0275799	0.0332599
0.201794	0.185794	0.00837527	0.0820777			0.2018	0.00276574	0.0271042	0.0327842
0.201958	0.185958	0.00856564	0.0839433			0.201958	0.002803	0.0274694	0.0331494
0.202126	0.186126	0.00861942	0.0844703			0.202122	0.00286583	0.0280851	0.0337651
0.202289	0.186289	0.00853904	0.0836825			0.202295	0.00281613	0.0275981	0.0332781
0.202465	0.186466	0.00862101	0.0844859			0.202458	0.00276293	0.0270767	0.0327567
0.202632	0.186632	0.00868636	0.0851263			0.202628	0.00280444	0.0274835	0.0331635
0.202795	0.186795	0.00879429	0.0861841			0.202799	0.00279176	0.0273592	0.0330392
0.202965	0.186965	0.00869855	0.0852458			0.202968	0.00284981	0.0279281	0.0336081
0.203132	0.187132	0.00869311	0.0851925			0.203125	0.00280396	0.0274788	0.0331588
0.203291	0.187291	0.00867289	0.0849944			0.203307	0.00283629	0.0277956	0.0334756
0.203468	0.187468	0.00859344	0.0842158			0.203464	0.00280391	0.0274784	0.0331584
0.203632	0.187632	0.00881705	0.0864071			0.203625	0.00279658	0.0274065	0.0330865
0.203798	0.187798	0.00891427	0.0873599			0.203805	0.00280891	0.0275273	0.0332073
0.203976	0.187976	0.00885636	0.0867923			0.203958	0.00283135	0.0277472	0.0334272
0.20413	0.18813	0.00903898	0.088582			0.20412	0.0028628	0.0280555	0.0337355
0.204296	0.188296	0.0089594	0.0878021			0.204302	0.00280212	0.0274607	0.0331407
0.204474	0.188474	0.00904915	0.0886817			0.204455	0.00289943	0.0284144	0.0340944
0.204635	0.188635	0.00911948	0.0893709			0.204627	0.00287843	0.0282086	0.0338886
0.204795	0.188795	0.00900958	0.0882939			0.204799	0.00286391	0.0280663	0.0337463
0.204974	0.188974	0.00905829	0.0887713			0.204954	0.00282785	0.0277129	0.0333929
0.205138	0.189138	0.0090687	0.0888732			0.205132	0.0028314	0.0277477	0.0334277
0.205303	0.189303	0.00908433	0.0890264			0.205302	0.00283362	0.0277695	0.0334495
0.205462	0.189462	0.0091554	0.089723			0.205455	0.00284017	0.0278337	0.0335137
0.205643	0.189643	0.00915419	0.0897111			0.205637	0.00288004	0.0282244	0.0339044
0.205802	0.189802	0.00928938	0.091036			0.205804	0.00284368	0.0278681	0.0335481
0.205958	0.189958	0.00925696	0.0907182			0.205963	0.00285506	0.0279796	0.0336596
0.206137	0.190137	0.00935082	0.0916381			0.206128	0.00289432	0.0283643	0.0340443
0.206297	0.190297	0.00935625	0.0916913			0.206303	0.00285018	0.0279318	0.0336118
0.206468	0.190468	0.00934516	0.0915826			0.206469	0.0028459	0.0278898	0.0335698
0.206641	0.190641	0.00944166	0.0925282			0.206628	0.00282991	0.0277331	0.0334131
0.206801	0.190802	0.00951188	0.0932164			0.206801	0.00286913	0.0281174	0.0337974
0.206968	0.190968	0.00941019	0.0922198			0.206969	0.00293031	0.0287171	0.0343971
0.207141	0.191141	0.00945714	0.09268			0.20713	0.00297503	0.0291553	0.0348353
0.207297	0.191298	0.00950398	0.093139			0.207312	0.00291192	0.0285368	0.0342168
0.207471	0.191471	0.00958336	0.093917			0.207464	0.00293387	0.0287519	0.0344319
0.207637	0.191637	0.00969359	0.0949971			0.207634	0.00288199	0.0282435	0.0339235
0.2078	0.1918	0.00954419	0.093533			0.20781	0.00291834	0.0285997	0.0342797
0.207978	0.191978	0.00964867	0.094557			0.207964	0.0029017	0.0284367	0.0341167
0.208136	0.192136	0.00971987	0.0952547			0.208131	0.00286984	0.0281245	0.0338045
0.208298	0.192298	0.0096749	0.094814			0.208304	0.00289259	0.0283473	0.0340273
0.208475	0.192475	0.00974962	0.0955463			0.208458	0.00289089	0.0283307	0.0340107
0.20864	0.19264	0.00962309	0.0943063			0.20864	0.00293128	0.0287266	0.0344066
0.208799	0.192799	0.00970908	0.095149			0.208804	0.0029398	0.0288101	0.0344901
0.208975	0.192975	0.00971475	0.0952045			0.208962	0.00295044	0.0289143	0.0345943
0.209138	0.193138	0.0097105	0.0951629			0.209138	0.00295814	0.0289898	0.0346698
0.209307	0.193307	0.00977087	0.0957545			0.209304	0.0029594	0.0290021	0.0346821
0.209467	0.193467	0.00978626	0.0959054			0.20946	0.00295985	0.0290066	0.0346866
0.209636	0.193636	0.00982415	0.0962767			0.209637	0.00297988	0.0292028	0.0348828
0.209808	0.193808	0.00986	0.096628			0.209803	0.00287443	0.0281695	0.0338495
0.209962	0.193962	0.00975417	0.0955909			0.20996	0.00296094	0.0290173	0.0346973
0.210134	0.194134	0.00994112	0.097423			0.210139	0.00298024	0.0292064	0.0348864
0.210304	0.194304	0.00989945	0.0970146			0.21031	0.0029664	0.0290707	0.0347507
0.210465	0.194465	0.00990735	0.0970921			0.210469	0.00299951	0.0293952	0.0350752
0.210633	0.194633	0.0100004	0.0980036			0.210632	0.00294427	0.0288538	0.0345338
0.210807	0.194807	0.00989144	0.0969361			0.210811	0.00300088	0.0294086	0.0350886
0.210961	0.194962	0.0100289	0.0982827			0.210967	0.00298137	0.0292174	0.0348974
0.211144	0.195144	0.0100909	0.0988911			0.211142	0.00297947	0.0291988	0.0348788
0.211304	0.195304	0.0101065	0.0990437			0.211311	0.00297145	0.0291202	0.0348002
0.211479	0.195479	0.0101989	0.0999491			0.211466	0.00295551	0.028964	0.034644
0.211644	0.195644	0.0101824	0.0997879			0.211644	0.00296622	0.0290689	0.0347489
0.211806	0.195806	0.0101818	0.0997817			0.211809	0.00299523	0.0293532	0.0350332
0.211985	0.195985	0.010283	0.100773			0.211966	0.00300936	0.0294918	0.0351718
0.212141	0.196141	0.0103637	0.101564			0.212141	0.00301919	0.0295881	0.0352681
0.212301	0.196301	0.0103223	0.101159			0.212305	0.00298707	0.0292733	0.0349533
0.212474	0.196474	0.010401	0.10193			0.212475	0.00299976	0.0293977	0.0350777
0.212641	0.196641	0.0104032	0.101951			0.212644	0.00307625	0.0301473	0.0358273
0.2128	0.1968	0.0104421	0.102333			0.212805	0.00298898	0.029292	0.034972
0.212978	0.196978	0.0104766	0.102671			0.212981	0.00299215	0.0293231	0.0350031
0.213144	0.197144	0.0105547	0.103436			0.213141	0.00302089	0.0296048	0.0352848
0.213306	0.197306	0.0105473	0.103363			0.2133	0.00296353	0.0290426	0.0347226
0.213466	0.197466	0.0105799	0.103683			0.213477	0.00309511	0.0303321	0.0360121
0.213639	0.197639	0.0106668	0.104535			0.213642	0.00303353	0.0297286	0.0354086
0.213808	0.197808	0.0106306	0.104179			0.213801	0.00303716	0.0297642	0.0354442
0.21396	0.19796	0.0106812	0.104675			0.213978	0.00304619	0.0298527	0.0355327
0.214138	0.198138	0.0107961	0.105802			0.214144	0.00300708	0.0294694	0.0351494
0.214303	0.198303	0.0108405	0.106237			0.21431	0.00299037	0.0293057	0.0349857
0.214472	0.198472	0.0107737	0.105583			0.214461	0.00305137	0.0299034	0.0355834
0.214647	0.198647	0.0108588	0.106417			0.21464	0.0030073	0.0294715	0.0351515
0.214804	0.198804	0.0109044	0.106864			0.214801	0.00302212	0.0296168	0.0352968
0.214968	0.198968	0.0109241	0.107057			0.21497	0.00307594	0.0301442	0.0358242
0.215135	0.199135	0.0109604	0.107412			0.21514	0.00308773	0.0302598	0.0359398
0.2153	0.1993	0.0109659	0.107466			0.215301	0.00309794	0.0303598	0.0360398
0.215476	0.199476	0.0111014	0.108794			0.215478	0.00309872	0.0303674	0.0360474
0.215642	0.199642	0.0110404	0.108196			0.215639	0.00308747	0.0302572	0.0359372
0.215807	0.199807	0.0111014	0.108794			0.215803	0.00310485	0.0304276	0.0361076
0.215982	0.199982	0.0111178	0.108954			0.215981	0.00307031	0.030089	0.035769
0.216138	0.200138	0.0111908	0.10967			0.216137	0.00311677	0.0305444	0.0362244
0.216301	0.2003	0.0111975	0.109736			0.21631	0.00302987	0.0296927	0.0353727
0.21648	0.20048	0.0112859	0.110601			0.216476	0.00313951	0.0307672	0.0364472
0.216641	0.200641	0.0113384	0.111116			0.216632	0.00309613	0.0303421	0.0360221
0.216797	0.200797	0.0113658	0.111385			0.21681	0.00313741	0.0307466	0.0364266
0.216973	0.200973	0.0114498	0.112208			0.216969	0.00312906	0.0306648	0.0363448
0.21714	0.20114	0.0114873	0.112576			0.21713	0.0031552	0.030921	0.036601
0.217303	0.201303	0.0115324	0.113017			0.217305	0.00313147	0.0306884	0.0363684
0.217459	0.201459	0.0116264	0.113939			0.217465	0.00318428	0.031206	0.036886
0.217633	0.201633	0.0117328	0.114981			0.217645	0.00316422	0.0310093	0.0366893
0.217805	0.201805	0.0119271	0.116885			0.217809	0.00317147	0.0310804	0.0367604
0.21796	0.20196	0.0119473	0.117083			0.217967	0.00320354	0.0313947	0.0370747
0.21814	0.20214	0.0121151	0.118728			0.218127	0.00314929	0.0308631	0.0365431
0.2183	0.2023	0.0122216	0.119772			0.218302	0.00317575	0.0311224	0.0368024
0.218469	0.202469	0.0122322	0.119875			0.218472	0.00317914	0.0311556	0.0368356
0.21864	0.20264	0.0123851	0.121374			0.218628	0.00315594	0.0309283	0.0366083
0.218803	0.202802	0.0124607	0.122115			0.218803	0.00321338	0.0314911	0.0371711
0.218966	0.202966	0.0126411	0.123883			0.218971	0.00317098	0.0310756	0.0367556
0.21914	0.20314	0.0126926	0.124388			0.21913	0.00325941	0.0319423	0.0376223
0.219295	0.203294	0.0127871	0.125314			0.219308	0.00318248	0.0311883	0.0368683
0.219468	0.203468	0.0128683	0.126109			0.219464	0.00315918	0.0309599	0.0366399
0.219635	0.203634	0.0130124	0.127522			0.219639	0.0031974	0.0313345	0.0370145
0.219796	0.203796	0.0130867	0.128249			0.219805	0.00320685	0.0314271	0.0371071
0.219973	0.203973	0.0131851	0.129214			0.219958	0.00318862	0.0312484	0.0369284
0.220131	0.204131	0.0132835	0.130178			0.220131	0.00324165	0.0317681	0.0374481
0.220289	0.204289	0.0132858	0.1302			0.220297	0.00317024	0.0310684	0.0367484
0.22047	0.20447	0.0133914	0.131236			0.220463	0.00320178	0.0313775	0.0370575
0.220634	0.204634	0.0135026	0.132326			0.220638	0.0032128	0.0314855	0.0371655
0.220794	0.204794	0.0135029	0.132329			0.220795	0.00322269	0.0315824	0.0372624
0.220967	0.204967	0.0136072	0.13335			0.220966	0.00324808	0.0318312	0.0375112
0.221141	0.205141	0.013643	0.133701			0.221137	0.0032232	0.0315874	0.0372674
0.221304	0.205304	0.0136455	0.133726			0.221294	0.00322541	0.031609	0.037289
0.221463	0.205463	0.0136636	0.133903			0.221467	0.00318305	0.0311939	0.0368739
0.221633	0.205633	0.0138485	0.135715			0.221637	0.00317599	0.0311247	0.0368047
0.221805	0.205805	0.0138094	0.135333			0.221799	0.00323195	0.0316731	0.0373531
0.221956	0.205956	0.0138909	0.136131			0.221956	0.00324469	0.031798	0.037478
0.22213	0.20613	0.0139239	0.136454			0.222135	0.00331278	0.0324652	0.0381452
0.222303	0.206303	0.0140545	0.137734			0.222301	0.00321086	0.0314665	0.0371465
0.222461	0.206461	0.0141146	0.138323			0.22246	0.00326288	0.0319762	0.0376562
0.222626	0.206626	0.0141236	0.138411			0.222621	0.00321608	0.0315176	0.0371976
0.222804	0.206804	0.0140738	0.137923			0.2228	0.0033262	0.0325968	0.0382768
0.222951	0.206951	0.0141338	0.138511			0.222957	0.00327604	0.0321052	0.0377852
0.223135	0.207135	0.0142116	0.139273			0.223125	0.00328187	0.0321623	0.0378423
0.223299	0.207299	0.0142556	0.139704			0.223295	0.00328145	0.0321582	0.0378382
0.223456	0.207456	0.0143463	0.140594			0.223453	0.00323811	0.0317334	0.0374134
0.223629	0.207629	0.0143091	0.140229			0.223625	0.00329957	0.0323358	0.0380158
0.223799	0.207799	0.0143657	0.140784			0.223798	0.00324603	0.0318111	0.0374911
0.223974	0.207974	0.0144242	0.141357			0.223956	0.00329426	0.0322837	0.0379637
0.224134	0.208134	0.0145137	0.142234			0.224116	0.00330765	0.032415	0.038095
0.224292	0.208292	0.0145206	0.142302			0.224292	0.00332762	0.0326107	0.0382907
0.224456	0.208456	0.0144996	0.142096			0.22445	0.00336624	0.0329891	0.0386691
0.224625	0.208625	0.014573	0.142815			0.224622	0.00332044	0.0325403	0.0382203
0.224796	0.208796	0.0146053	0.143132			0.224796	0.00331239	0.0324614	0.0381414
0.224954	0.208954	0.0145309	0.142403			0.224951	0.00334715	0.032802	0.038482
0.225125	0.209125	0.0146374	0.143447			0.225124	0.00331242	0.0324617	0.0381417
0.225296	0.209296	0.0146362	0.143435			0.225297	0.0033477	0.0328075	0.0384875
0.225456	0.209456	0.0146745	0.143811			0.225462	0.00334711	0.0328017	0.0384817
0.22562	0.20962	0.0148284	0.145319			0.225633	0.00329771	0.0323176	0.0379976
0.225789	0.209789	0.0148533	0.145563			0.2258	0.003346	0.0327908	0.0384708
0.225953	0.209953	0.014966	0.146666			0.225961	0.00329057	0.0322476	0.0379276
0.226113	0.210113	0.0149916	0.146918			0.226124	0.00339006	0.0332226	0.0389026
0.226292	0.210292	0.0150873	0.147855			0.226284	0.00334373	0.0327685	0.0384485
0.226456	0.210456	0.0150819	0.147802			0.226452	0.00332377	0.0325729	0.0382529
0.22662	0.21062	0.015143	0.148401			0.226631	0.00339318	0.0332532	0.0389332
0.226803	0.210803	0.0152873	0.149815			0.226788	0.00333217	0.0326553	0.0383353
0.226961	0.210961	0.0152886	0.149828			0.226962	0.00339597	0.0332806	0.0389606
0.227131	0.211131	0.0153381	0.150314			0.227126	0.00336542	0.0329811	0.0386611
0.227325	0.211325	0.0155132	0.152029			0.227285	0.00337041	0.03303	0.03871
0.227468	0.211468	0.0155179	0.152076			0.227459	0.00338711	0.0331937	0.0388737
0.227628	0.211628	0.0155636	0.152523			0.227627	0.00338186	0.0331422	0.0388222
0.227802	0.211802	0.0156565	0.153433			0.227787	0.00339456	0.0332667	0.0389467
0.227953	0.211953	0.0156774	0.153638			0.22796	0.00340617	0.0333805	0.0390605
0.228122	0.212122	0.0158141	0.154979			0.228124	0.00342106	0.0335263	0.0392063
0.228297	0.212297	0.015814	0.154977			0.228286	0.00335324	0.0328617	0.0385417
0.228456	0.212456	0.0158919	0.15574			0.228461	0.00339529	0.0332738	0.0389538
0.228615	0.212615	0.0160141	0.156938			0.228626	0.00337941	0.0331182	0.0387982
0.228794	0.212794	0.0160444	0.157235			0.228786	0.00344477	0.0337587	0.0394387
0.228963	0.212963	0.0161729	0.158494			0.228968	0.0033861	0.0331838	0.0388638
0.229123	0.213123	0.0161886	0.158649			0.229128	0.00342159	0.0335316	0.0392116
0.229292	0.213292	0.016138	0.158152			0.229286	0.00338708	0.0331934	0.0388734
0.229466	0.213466	0.0162539	0.159288			0.229463	0.00340351	0.0333544	0.0390344
0.229634	0.213634	0.0163169	0.159906			0.229629	0.0034983	0.0342833	0.0399633
0.229788	0.213788	0.0164323	0.161037			0.229792	0.00339221	0.0332437	0.0389237
0.229961	0.213961	0.0164949	0.16165			0.229955	0.00347138	0.0340195	0.0396995
0.230129	0.214128	0.0166023	0.162702			0.230135	0.00343627	0.0336755	0.0393555
0.230301	0.214301	0.0168004	0.164644			0.230305	0.0034372	0.0336845	0.0393645
0.230471	0.214471	0.0168342	0.164976			0.230462	0.00346758	0.0339822	0.0396622
0.230629	0.214629	0.0169625	0.166233			0.230625	0.00346119	0.0339196	0.0395996
0.230797	0.214797	0.0169856	0.166459			0.230804	0.00343489	0.033662	0.039342
0.23096	0.21496	0.0169647	0.166254			0.230954	0.00348358	0.034139	0.039819
0.231127	0.215126	0.0171648	0.168215			0.231135	0.00345493	0.0338583	0.0395383
0.231296	0.215297	0.017261	0.169157			0.231299	0.00347558	0.0340607	0.0397407
0.231467	0.215467	0.0173842	0.170365			0.231455	0.00354539	0.0347448	0.0404248
0.231622	0.215622	0.0174829	0.171333			0.231638	0.00344826	0.0337929	0.0394729
0.231805	0.215805	0.0174942	0.171443			0.231799	0.00353128	0.0346065	0.0402865
0.231967	0.215967	0.0176543	0.173012			0.231953	0.00349203	0.0342219	0.0399019
0.232126	0.216126	0.0177797	0.174241			0.232131	0.00352367	0.0345319	0.0402119
0.232304	0.216304	0.0178658	0.175085			0.232296	0.003469	0.0339962	0.0396762
0.232469	0.216469	0.0179573	0.175982			0.232461	0.00348699	0.0341725	0.0398525
0.232625	0.216625	0.0179353	0.175766			0.232632	0.00357188	0.0350045	0.0406845
0.232803	0.216803	0.0180646	0.177033			0.232793	0.00353322	0.0346256	0.0403056
0.23297	0.21697	0.018176	0.178125			0.232969	0.00358714	0.035154	0.040834
0.233132	0.217132	0.0181908	0.17827			0.233134	0.00357555	0.0350404	0.0407204
0.233288	0.217288	0.0181747	0.178112			0.233295	0.00355648	0.0348535	0.0405335
0.233466	0.217466	0.0183083	0.179421			0.233468	0.00346484	0.0339554	0.0396354
0.233637	0.217637	0.0184996	0.181296			0.233636	0.00360781	0.0353566	0.0410366
0.233794	0.217794	0.0185634	0.181921			0.233795	0.00354853	0.0347756	0.0404556
0.233968	0.217968	0.018699	0.18325			0.233961	0.00358977	0.0351798	0.0408598
0.234135	0.218135	0.018855	0.184779			0.234142	0.00357858	0.0350701	0.0407501
0.234295	0.218295	0.0188906	0.185128			0.234309	0.00354365	0.0347277	0.0404077
0.234473	0.218473	0.0189826	0.18603			0.234463	0.00358669	0.0351496	0.0408296
0.234636	0.218636	0.0191195	0.187371			0.234635	0.00347053	0.0340112	0.0396912
0.234793	0.218793	0.0190896	0.187078			0.234806	0.00351815	0.0344778	0.0401578
0.234969	0.218969	0.0191925	0.188087			0.234962	0.0035261	0.0345558	0.0402358
0.235131	0.219131	0.0193298	0.189432			0.235143	0.00352793	0.0345738	0.0402538
0.235295	0.219295	0.0194115	0.190233			0.235303	0.00360124	0.0352921	0.0409721
0.235469	0.219469	0.0195074	0.191172			0.23547	0.00352298	0.0345252	0.0402052
0.235628	0.219628	0.0196036	0.192115			0.235639	0.00357693	0.0350539	0.0407339
0.2358	0.2198	0.0195969	0.19205			0.2358	0.00359139	0.0351957	0.0408757
0.235968	0.219968	0.0196483	0.192553			0.23597	0.00358694	0.035152	0.040832
0.236125	0.220125	0.0196959	0.193019			0.236139	0.00362859	0.0355602	0.0412402
0.236302	0.220303	0.0198007	0.194047			0.236295	0.00360329	0.0353122	0.0409922
0.236469	0.220469	0.0197976	0.194016			0.236476	0.00360196	0.0352993	0.0409793
0.236624	0.220624	0.0199131	0.195148			0.236636	0.00357379	0.0350232	0.0407032
0.2368	0.220801	0.0199663	0.19567			0.236799	0.00356121	0.0348999	0.0405799
0.236971	0.220971	0.0199365	0.195378			0.236978	0.00359086	0.0351905	0.0408705
0.237134	0.221134	0.019989	0.195892			0.237132	0.00364943	0.0357645	0.0414445
0.237292	0.221292	0.0200062	0.196061			0.237294	0.00358968	0.0351789	0.0408589
0.237469	0.221469	0.0201015	0.196994			0.237473	0.00364814	0.0357518	0.0414318
0.237641	0.221641	0.0202517	0.198467			0.237634	0.00364918	0.035762	0.041442
0.237797	0.221797	0.0202438	0.198389			0.237798	0.00368041	0.036068	0.041748
0.237974	0.221974	0.0203189	0.199125			0.237974	0.00367122	0.0359779	0.0416579
0.238136	0.222136	0.0205182	0.201078			0.238139	0.00363461	0.0356191	0.0412991
0.238299	0.222299	0.0205483	0.201373			0.238307	0.00367168	0.0359825	0.0416625
0.238474	0.222474	0.0206027	0.201907			0.238463	0.00367169	0.0359826	0.0416626
0.238635	0.222635	0.0205961	0.201841			0.238642	0.00363487	0.0356217	0.0413017
0.238799	0.222799	0.0205945	0.201826			0.238802	0.00362945	0.0355686	0.0412486
0.238974	0.222974	0.0206752	0.202617			0.238971	0.00370277	0.0362872	0.0419672
0.239132	0.223132	0.0207393	0.203245			0.239136	0.00369635	0.0362243	0.0419043
0.239306	0.223306	0.0208163	0.204			0.239299	0.00369206	0.0361822	0.0418622
0.239473	0.223473	0.0209939	0.20574			0.239474	0.00366556	0.0359225	0.0416025
0.239632	0.223632	0.0209483	0.205293			0.239636	0.00375159	0.0367656	0.0424456
0.239814	0.223814	0.0210246	0.206041			0.2398	0.00370876	0.0363458	0.0420258
0.239969	0.223969	0.0210301	0.206095			0.239976	0.00374987	0.0367487	0.0424287
0.240134	0.224134	0.0211025	0.206805			0.240132	0.00375151	0.0367648	0.0424448
0.240306	0.224306	0.0211326	0.207099			0.240301	0.00369665	0.0362272	0.0419072
0.240464	0.224464	0.0210346	0.206139			0.24047	0.00376239	0.0368715	0.0425515
0.240629	0.224629	0.021176	0.207524			0.240625	0.00373264	0.0365799	0.0422599
0.240812	0.224812	0.0212202	0.207958			0.240808	0.00374772	0.0367276	0.0424076
0.240975	0.224975	0.021221	0.207966			0.240969	0.00371957	0.0364518	0.0421318
0.241133	0.225133	0.0211875	0.207638			0.241134	0.0037062	0.0363207	0.0420007
0.241311	0.225311	0.0212468	0.208218			0.241308	0.00371429	0.0364001	0.0420801
0.241478	0.225478	0.0213355	0.209088			0.241469	0.00379913	0.0372314	0.0429114
0.241644	0.225643	0.021654	0.21221			0.241643	0.00376789	0.0369253	0.0426053
0.241804	0.225804	0.0214208	0.209924			0.241808	0.00380732	0.0373117	0.0429917
0.241976	0.225976	0.0207433	0.203284			0.241968	0.00380099	0.0372497	0.0429297
0.242133	0.226133	0.0210306	0.206099			0.242128	0.00377181	0.0369637	0.0426437
0.242309	0.226309	0.0219757	0.215362			0.242308	0.00371853	0.0364416	0.0421216
0.242477	0.226477	0.0223103	0.218641			0.242474	0.00370438	0.0363029	0.0419829
0.242635	0.226635	0.0216923	0.212585			0.24263	0.00377704	0.037015	0.042695
0.242809	0.226809	0.0211814	0.207578			0.242806	0.00374178	0.0366695	0.0423495
0.242972	0.226972	0.0214309	0.210023			0.242973	0.00383225	0.0375561	0.0432361
0.243137	0.227137	0.0220007	0.215606			0.24313	0.00378645	0.0371072	0.0427872
0.243312	0.227312	0.0220538	0.216127			0.243306	0.00380804	0.0373188	0.0429988
0.24347	0.22747	0.0216616	0.212284			0.243464	0.00387007	0.0379267	0.0436067
0.243639	0.227639	0.0216527	0.212197			0.243638	0.00382395	0.0374747	0.0431547
0.243811	0.227811	0.0220554	0.216143			0.243807	0.00377784	0.0370228	0.0427028
0.243965	0.227965	0.0223173	0.218709			0.243961	0.00379525	0.0371935	0.0428735
0.244136	0.228136	0.0223222	0.218757			0.244134	0.00384063	0.0376382	0.0433182
0.24431	0.22831	0.0219983	0.215584			0.244299	0.00372419	0.0364971	0.0421771
0.244466	0.228465	0.0219488	0.215098			0.244466	0.00391315	0.0383489	0.0440289
0.244637	0.228637	0.0222719	0.218264			0.244638	0.00382401	0.0374753	0.0431553
0.244807	0.228807	0.0223654	0.219181			0.244797	0.00381299	0.0373673	0.0430473
0.244965	0.228965	0.0222376	0.217929			0.244967	0.00389104	0.0381322	0.0438122
0.245141	0.229141	0.0221347	0.21692			0.245138	0.00381307	0.0373681	0.0430481
0.24531	0.22931	0.0223025	0.218564			0.245296	0.00383203	0.0375539	0.0432339
0.245474	0.229474	0.0224661	0.220168			0.245467	0.00384809	0.0377113	0.0433913
0.245631	0.229631	0.0225595	0.221083			0.245638	0.00386416	0.0378688	0.0435488
0.245806	0.229806	0.0225374	0.220867			0.245799	0.00385439	0.037773	0.043453
0.245968	0.229968	0.022568	0.221166			0.245963	0.0039225	0.0384405	0.0441205
0.246144	0.230144	0.022721	0.222666			0.246145	0.00388118	0.0380355	0.0437155
0.246312	0.230312	0.0228944	0.224365			0.246306	0.00388952	0.0381173	0.0437973
0.246469	0.230469	0.0229075	0.224494			0.246461	0.00393297	0.0385431	0.0442231
0.246638	0.230638	0.0229191	0.224607			0.246633	0.00392677	0.0384824	0.0441624
0.24681	0.23081	0.022861	0.224038			0.246803	0.00389736	0.0381941	0.0438741
0.24696	0.230961	0.0230153	0.22555			0.246959	0.00389484	0.0381694	0.0438494
0.247142	0.231142	0.023105	0.226429			0.247141	0.00395704	0.038779	0.044459
0.247304	0.231304	0.0231848	0.227211			0.2473	0.00390908	0.038309	0.043989
0.24746	0.23146	0.0230976	0.226357			0.24747	0.00393538	0.0385667	0.0442467
0.247639	0.231639	0.0232549	0.227898			0.24764	0.00390261	0.0382456	0.0439256
0.247799	0.231799	0.0233865	0.229187			0.247798	0.0039182	0.0383983	0.0440783
0.247965	0.231965	0.0233833	0.229156			0.247965	0.00394847	0.038695	0.044375
0.248137	0.232137	0.0234026	0.229346			0.248136	0.00393729	0.0385854	0.0442654
0.248296	0.232296	0.0232795	0.228139			0.248289	0.00396391	0.0388464	0.0445264
0.24846	0.23246	0.0233481	0.228811			0.248467	0.00393722	0.0385848	0.0442648
0.248634	0.232634	0.0234524	0.229834			0.248632	0.00394933	0.0387034	0.0443834
0.2488	0.2328	0.0234035	0.229354			0.248793	0.00393343	0.0385476	0.0442276
0.248964	0.232964	0.0234299	0.229613			0.248972	0.00397765	0.038981	0.044661
0.249132	0.233131	0.0234456	0.229767			0.24913	0.00395235	0.038733	0.044413
0.249307	0.233307	0.0234869	0.230172			0.249296	0.00401105	0.0393083	0.0449883
0.249465	0.233465	0.0235327	0.230621			0.249468	0.00399313	0.0391327	0.0448127
0.249632	0.233632	0.0235871	0.231153			0.249627	0.00397367	0.0389419	0.0446219
0.249804	0.233804	0.0236648	0.231915			0.249784	0.00401993	0.0393953	0.0450753
0.249957	0.233957	0.0237362	0.232615			0.249956	0.00399561	0.0391569	0.0448369
0.250139	0.234139	0.0238355	0.233588			0.250127	0.00403518	0.0395447	0.0452247
0.250301	0.234301	0.0239578	0.234786			0.250292	0.0039853	0.0390559	0.0447359
0.25046	0.23446	0.0239245	0.23446			0.250446	0.00399667	0.0391673	0.0448473
0.250627	0.234627	0.023965	0.234857			0.250621	0.00402537	0.0394486	0.0451286
0.250803	0.234803	0.0240637	0.235825			0.250791	0.0040099	0.039297	0.044977
0.250955	0.234955	0.0239813	0.235016			0.250949	0.0039778	0.0389824	0.0446624
0.251138	0.235138	0.024122	0.236396			0.251123	0.00407156	0.0399012	0.0455812
0.251297	0.235297	0.0241863	0.237026			0.251291	0.00399166	0.0391182	0.0447982
0.251462	0.235462	0.0241696	0.236862			0.251454	0.00411259	0.0403034	0.0459834
0.251634	0.235634	0.0243539	0.238668			0.251629	0.00407611	0.0399459	0.0456259
0.251794	0.235793	0.0243129	0.238267			0.251789	0.00400541	0.0392531	0.0449331
0.251969	0.235969	0.0243071	0.238209			0.251947	0.00405557	0.0397445	0.0454245
0.25213	0.23613	0.0244293	0.239407			0.252119	0.00399293	0.0391308	0.0448108
0.252286	0.236286	0.0243668	0.238795			0.252288	0.00399807	0.039181	0.044861
0.252453	0.236453	0.024313	0.238267			0.252451	0.00407127	0.0398984	0.0455784
0.252629	0.236629	0.0244137	0.239254			0.252629	0.0040297	0.0394911	0.0451711
0.252794	0.236794	0.0243843	0.238966			0.252791	0.00410175	0.0401972	0.0458772
0.252953	0.236953	0.024349	0.23862			0.252955	0.00407334	0.0399188	0.0455988
0.253126	0.237126	0.024378	0.238904			0.253128	0.00411742	0.0403508	0.0460308
0.253303	0.237303	0.0244346	0.239459			0.253292	0.00406029	0.0397908	0.0454708
0.253461	0.237461	0.0244427	0.239539			0.253449	0.00403633	0.0395561	0.0452361
0.253624	0.237624	0.0244631	0.239738			0.253629	0.00404731	0.0396637	0.0453437
0.253792	0.237792	0.024621	0.241286			0.2538	0.0040253	0.0394479	0.0451279
0.253953	0.237953	0.0246861	0.241924			0.253964	0.00409744	0.0401549	0.0458349
0.254117	0.238117	0.0247457	0.242508			0.254126	0.00412241	0.0403996	0.0460796
0.2543	0.2383	0.0249336	0.244349			0.254298	0.00412141	0.0403898	0.0460698
0.254456	0.238456	0.0247974	0.243014			0.25447	0.00412667	0.0404414	0.0461214
0.254616	0.238616	0.024797	0.24301			0.25463	0.00412261	0.0404016	0.0460816
0.254795	0.238795	0.0248189	0.243226			0.254796	0.00415254	0.0406949	0.0463749
0.254954	0.238954	0.0248674	0.2437			0.254968	0.00422169	0.0413725	0.0470525
0.255197	0.239197	0.0253741	0.248666			0.255129	0.00411748	0.0403513	0.0460313
0.255318	0.239318	0.0251075	0.246054			0.255293	0.00406516	0.0398385	0.0455185
0.255461	0.239461	0.0250139	0.245136			0.255466	0.00417581	0.0409229	0.0466029
0.255627	0.239627	0.0250966	0.245946			0.255628	0.00412198	0.0403954	0.0460754
0.2558	0.2398	0.0251417	0.246389			0.255795	0.00417212	0.0408868	0.0465668
0.255952	0.239952	0.0251232	0.246207			0.255968	0.00420346	0.0411939	0.0468739
0.256123	0.240123	0.0251953	0.246914			0.256127	0.00414602	0.0406309	0.0463109
0.256299	0.240299	0.0251896	0.246858			0.256292	0.00415148	0.0406845	0.0463645
0.25645	0.24045	0.025183	0.246794			0.256466	0.00421219	0.0412794	0.0469594
0.25662	0.24062	0.025197	0.24693			0.256626	0.00414564	0.0406273	0.0463073
0.256799	0.240799	0.0252837	0.24778			0.256802	0.00420046	0.0411645	0.0468445
0.256956	0.240956	0.0252191	0.247147			0.256971	0.00419562	0.041117	0.046797
0.257124	0.241124	0.0252182	0.247138			0.257128	0.00417447	0.0409098	0.0465898
0.257301	0.241301	0.025324	0.248175			0.257299	0.0042345	0.0414981	0.0471781
0.257462	0.241462	0.025223	0.247185			0.257475	0.00416459	0.0408129	0.0464929
0.25763	0.24163	0.0253127	0.248064			0.257632	0.00429251	0.0420666	0.0477466
0.257796	0.241796	0.0254671	0.249577			0.257794	0.00423078	0.0414617	0.0471417
0.257966	0.241966	0.0255541	0.25043			0.257969	0.00426156	0.0417632	0.0474432
0.258127	0.242127	0.0256802	0.251666			0.258135	0.00420025	0.0411625	0.0468425
0.258305	0.242305	0.0257879	0.252721			0.258304	0.00419561	0.041117	0.046797
0.258464	0.242464	0.0258188	0.253024			0.258458	0.00427143	0.04186	0.04754
0.258633	0.242633	0.0259483	0.254293			0.258634	0.00418782	0.0410407	0.0467207
0.258807	0.242807	0.0260233	0.255028			0.258802	0.00422451	0.0414002	0.0470802
0.258971	0.242971	0.0261195	0.255972			0.258959	0.00429094	0.0420512	0.0477312
0.25913	0.24313	0.0262101	0.256859			0.259136	0.00425168	0.0416665	0.0473465
0.259308	0.243308	0.0263527	0.258256			0.259298	0.0042118	0.0412757	0.0469557
0.25946	0.24346	0.02644	0.259112			0.259466	0.00429412	0.0420824	0.0477624
0.259627	0.243627	0.0265774	0.260458			0.259637	0.00422284	0.0413838	0.0470638
0.259807	0.243807	0.0266785	0.261449			0.259799	0.00427219	0.0418675	0.0475475
0.259962	0.243962	0.0267079	0.261737			0.259963	0.0042677	0.0418235	0.0475035
0.260124	0.244124	0.0267584	0.262232			0.260135	0.00426897	0.0418359	0.0475159
0.260304	0.244304	0.0269444	0.264055			0.260297	0.00425562	0.0417051	0.0473851
0.260468	0.244468	0.0269536	0.264145			0.260471	0.0042646	0.0417931	0.0474731
0.260627	0.244627	0.0270611	0.265199			0.260636	0.00428534	0.0419963	0.0476763
0.260805	0.244805	0.0271819	0.266383			0.2608	0.00428	0.041944	0.047624
0.26097	0.24497	0.0271746	0.266311			0.260976	0.00429722	0.0421127	0.0477927
0.26113	0.24513	0.0272138	0.266695			0.26114	0.00423825	0.0415349	0.0472149
0.261292	0.245292	0.0273285	0.267819			0.261302	0.00428139	0.0419576	0.0476376
0.261462	0.245462	0.0273309	0.267843			0.26147	0.00432645	0.0423992	0.0480792
0.26164	0.24564	0.0275187	0.269684			0.261641	0.00431519	0.0422889	0.0479689
0.261789	0.245789	0.0275992	0.270472			0.261799	0.00430052	0.0421451	0.0478251
0.261958	0.245958	0.0277677	0.272123			0.261962	0.00431364	0.0422737	0.0479537
0.262133	0.246133	0.027955	0.273959			0.262146	0.00433239	0.0424574	0.0481374
0.262302	0.246302	0.0279985	0.274385			0.262311	0.00427356	0.0418809	0.0475609
0.262473	0.246473	0.0280347	0.27474			0.262468	0.00433416	0.0424748	0.0481548
0.262634	0.246634	0.0281848	0.276211			0.262639	0.00432079	0.0423437	0.0480237
0.262796	0.246796	0.0282711	0.277056			0.262811	0.00437994	0.0429235	0.0486035
0.262962	0.246962	0.0284293	0.278607			0.262969	0.00439402	0.0430614	0.0487414
0.263132	0.247132	0.0284497	0.278807			0.263148	0.00437453	0.0428704	0.0485504
0.263304	0.247304	0.0284794	0.279098			0.263311	0.00437674	0.0428921	0.0485721
0.263462	0.247462	0.0285939	0.28022			0.263467	0.00428347	0.041978	0.047658
0.263631	0.247631	0.0286946	0.281207			0.263648	0.00434699	0.0426005	0.0482805
0.263811	0.247811	0.0289163	0.28338			0.263809	0.00435579	0.0426868	0.0483668
0.263968	0.247968	0.0288759	0.282983			0.263965	0.00436459	0.042773	0.048453
0.26413	0.24813	0.0289072	0.28329			0.264143	0.00439084	0.0430302	0.0487102
0.264312	0.248312	0.0289732	0.283937			0.264305	0.00437262	0.0428517	0.0485317
0.264469	0.248469	0.0290766	0.284951			0.26447	0.00443302	0.0434436	0.0491236
0.264629	0.248629	0.0290486	0.284676			0.26464	0.00439932	0.0431133	0.0487933
0.264808	0.248808	0.0291432	0.285603			0.264802	0.00434341	0.0425654	0.0482454
0.264974	0.248974	0.029077	0.284955			0.264972	0.00439318	0.0430532	0.0487332
0.265132	0.249132	0.0290963	0.285143			0.265141	0.0043843	0.0429662	0.0486462
0.265298	0.249298	0.0291224	0.2854			0.265303	0.00436178	0.0427455	0.0484255
0.265473	0.249473	0.0292393	0.286545			0.265471	0.00445695	0.0436781	0.0493581
0.265641	0.249641	0.0294101	0.288219			0.265641	0.00432074	0.0423433	0.0480233
0.265793	0.249793	0.0293945	0.288066			0.265804	0.00438511	0.0429741	0.0486541
0.265963	0.249963	0.0295343	0.289436			0.26596	0.00444626	0.0435733	0.0492533
0.266129	0.250129	0.0296756	0.290821			0.266145	0.00448981	0.0440002	0.0496802
0.266305	0.250305	0.0298337	0.292371			0.266312	0.00445344	0.0436437	0.0493237
0.266466	0.250466	0.0297908	0.29195			0.266468	0.00444243	0.0435358	0.0492158
0.266631	0.250631	0.0299131	0.293149			0.266637	0.00443596	0.0434724	0.0491524
0.266805	0.250805	0.0298125	0.292162			0.266809	0.00442642	0.0433789	0.0490589
0.26697	0.25097	0.0300142	0.29414			0.266963	0.00441249	0.0432425	0.0489225
0.267131	0.251131	0.0301142	0.295119			0.267143	0.00452518	0.0443468	0.0500268
0.267312	0.251312	0.0303093	0.297031			0.267305	0.00443948	0.0435069	0.0491869
0.267468	0.251468	0.0302866	0.296808			0.267465	0.00445956	0.0437037	0.0493837
0.267633	0.251633	0.0302852	0.296795			0.267645	0.00452492	0.0443442	0.0500242
0.267812	0.251812	0.030517	0.299067			0.267804	0.00450213	0.0441208	0.0498008
0.267961	0.251961	0.0304457	0.298367			0.267969	0.00447527	0.0438576	0.0495376
0.268132	0.252132	0.0305165	0.299061			0.268141	0.00451735	0.04427	0.04995
0.268312	0.252312	0.0306624	0.300492			0.268298	0.00446633	0.04377	0.04945
0.268467	0.252467	0.0305088	0.298987			0.268479	0.0045619	0.0447066	0.0503866
0.26863	0.25263	0.0306707	0.300573			0.268637	0.00450058	0.0441057	0.0497857
0.268812	0.252812	0.0307898	0.30174			0.268802	0.00456261	0.0447136	0.0503936
0.268966	0.252966	0.0306479	0.300349			0.268979	0.0045902	0.044984	0.050664
0.269132	0.253132	0.0307201	0.301057			0.269135	0.00455433	0.0446324	0.0503124
0.269312	0.253312	0.0308235	0.30207			0.269303	0.00453884	0.0444806	0.0501606
0.269464	0.253464	0.0308418	0.302249			0.269477	0.00453133	0.0444071	0.0500871
0.26963	0.25363	0.0309422	0.303233			0.269634	0.00454593	0.0445502	0.0502302
0.269805	0.253805	0.0311022	0.304801			0.269801	0.00455343	0.0446236	0.0503036
0.269966	0.253966	0.0312325	0.306079			0.269976	0.00457615	0.0448462	0.0505262
0.270132	0.254132	0.0313282	0.307017			0.27014	0.00455085	0.0445983	0.0502783
0.270311	0.25431	0.0315218	0.308914			0.270303	0.00456036	0.0446915	0.0503715
0.270463	0.254463	0.0314927	0.308628			0.270462	0.00454404	0.0445316	0.0502116
0.270636	0.254636	0.0316358	0.31003			0.270642	0.0045615	0.0447027	0.0503827
0.270809	0.254809	0.0315848	0.309531			0.2708	0.00455728	0.0446613	0.0503413
0.270958	0.254958	0.0316707	0.310372			0.270973	0.00455913	0.0446795	0.0503595
0.27114	0.25514	0.0318191	0.311828			0.271135	0.0046004	0.0450839	0.0507639
0.271299	0.255299	0.0319292	0.312906			0.2713	0.00459108	0.0449925	0.0506725
0.271465	0.255465	0.0319802	0.313406			0.271474	0.00462076	0.0452834	0.0509634
0.271631	0.255631	0.0320418	0.314009			0.271632	0.00459084	0.0449903	0.0506703
0.271799	0.255799	0.0320992	0.314572			0.271803	0.00458042	0.0448881	0.0505681
0.271977	0.255976	0.0322475	0.316025			0.271972	0.00461045	0.0451824	0.0508624
0.272134	0.256134	0.0323369	0.316901			0.272127	0.00457512	0.0448362	0.0505162
0.272294	0.256294	0.0322855	0.316398			0.272306	0.00456677	0.0447543	0.0504343
0.272472	0.256472	0.0324229	0.317745			0.272468	0.0046266	0.0453406	0.0510206
0.272635	0.256635	0.0324846	0.318349			0.272636	0.00464596	0.0455304	0.0512104
0.272792	0.256792	0.0323391	0.316923			0.272809	0.00456501	0.0447371	0.0504171
0.272969	0.256969	0.0324506	0.318016			0.272966	0.0046404	0.0454759	0.0511559
0.273136	0.257136	0.0324401	0.317913			0.273139	0.00461806	0.045257	0.050937
0.273298	0.257298	0.0324339	0.317852			0.273308	0.00462392	0.0453144	0.0509944
0.273458	0.257458	0.0324922	0.318424			0.273465	0.0045899	0.044981	0.050661
0.273633	0.257633	0.0327126	0.320584			0.273643	0.00462872	0.0453615	0.0510415
0.273801	0.257801	0.0328438	0.321869			0.273805	0.00463971	0.0454691	0.0511491
0.273964	0.257964	0.032978	0.323184			0.273965	0.00461695	0.0452461	0.0509261
0.274138	0.258138	0.0331325	0.324698			0.274126	0.0046317	0.0453907	0.0510707
0.274296	0.258296	0.0331081	0.324459			0.274302	0.0046269	0.0453437	0.0510237
0.274478	0.258478	0.0332596	0.325944			0.274473	0.0046583	0.0456513	0.0513313
0.274631	0.258631	0.0332444	0.325795			0.274628	0.00464876	0.0455579	0.0512379
0.274797	0.258797	0.0332926	0.326267			0.274803	0.00463019	0.0453759	0.0510559
0.274973	0.258972	0.0334086	0.327405			0.274969	0.00470546	0.0461135	0.0517935
0.275132	0.259132	0.0334841	0.328144			0.275127	0.00469046	0.0459665	0.0516465
0.275296	0.259296	0.0335212	0.328508			0.275305	0.0046397	0.0454691	0.0511491
0.275474	0.259474	0.0337156	0.330413			0.275461	0.0046935	0.0459963	0.0516763
0.275627	0.259627	0.0337269	0.330524			0.275632	0.00472937	0.0463478	0.0520278
0.275808	0.259808	0.0338333	0.331567			0.275807	0.00466233	0.0456908	0.0513708
0.275968	0.259968	0.0338661	0.331888			0.275959	0.00467496	0.0458146	0.0514946
0.276124	0.260124	0.0337414	0.330666			0.276131	0.00469667	0.0460274	0.0517074
0.276305	0.260305	0.0339373	0.332586			0.276297	0.00470934	0.0461515	0.0518315
0.276471	0.260471	0.0339534	0.332743			0.27646	0.00471836	0.0462399	0.0519199
0.276626	0.260626	0.0339737	0.332943			0.276636	0.00470516	0.0461106	0.0517906
0.276806	0.260806	0.0341078	0.334256			0.276794	0.0046745	0.0458101	0.0514901
0.276973	0.260973	0.0341624	0.334792			0.276959	0.0047419	0.0464706	0.0521506
0.277129	0.261129	0.0341614	0.334781			0.27713	0.00466265	0.045694	0.051374
0.277294	0.261294	0.0341812	0.334975			0.277293	0.00472551	0.04631	0.05199
0.277469	0.261468	0.0342676	0.335823			0.277455	0.00476316	0.0466789	0.0523589
0.277634	0.261634	0.0344487	0.337598			0.277635	0.00469962	0.0460563	0.0517363
0.277792	0.261792	0.0346012	0.339092			0.277791	0.00476406	0.0466878	0.0523678
0.277967	0.261967	0.0348198	0.341234			0.277955	0.00475095	0.0465593	0.0522393
0.278123	0.262123	0.0349838	0.342841			0.278118	0.00475195	0.0465691	0.0522491
0.278299	0.262299	0.035223	0.345186			0.278295	0.00473738	0.0464263	0.0521063
0.278471	0.262471	0.0354255	0.34717			0.278459	0.00470483	0.0461073	0.0517873
0.278624	0.262624	0.0354941	0.347842			0.278618	0.0047913	0.0469547	0.0526347
0.278799	0.262799	0.0356093	0.348971			0.278794	0.00476297	0.0466771	0.0523571
0.278964	0.262964	0.035743	0.350282			0.278961	0.00481107	0.0471485	0.0528285
0.279124	0.263124	0.0358204	0.35104			0.279119	0.00477361	0.0467813	0.0524613
0.279301	0.263301	0.0360695	0.353481			0.279296	0.00475262	0.0465757	0.0522557
0.279464	0.263464	0.0362608	0.355356			0.279462	0.00480978	0.0471358	0.0528158
0.279619	0.263619	0.0364054	0.356773			0.279616	0.00477517	0.0467967	0.0524767
0.279799	0.263799	0.0366694	0.35936			0.279798	0.00482603	0.0472951	0.0529751
0.279957	0.263957	0.0368907	0.361529			0.279964	0.00482898	0.047324	0.053004
0.280116	0.264116	0.03699	0.362502			0.28012	0.00483646	0.0473973	0.0530773
0.280292	0.264292	0.037178	0.364345			0.280291	0.00484055	0.0474374	0.0531174
0.280459	0.264459	0.037368	0.366207			0.280459	0.00484172	0.0474489	0.0531289
0.280615	0.264615	0.0373801	0.366325			0.280612	0.00481883	0.0472245	0.0529045
0.28079	0.26479	0.0374314	0.366828			0.280797	0.0048504	0.0475339	0.0532139
0.280965	0.264964	0.0375571	0.36806			0.280961	0.00484526	0.0474836	0.0531636
0.281122	0.265122	0.0376855	0.369318			0.28112	0.00487892	0.0478134	0.0534934
0.281282	0.265282	0.0379172	0.371589			0.281293	0.00483907	0.0474229	0.0531029
0.281445	0.265445	0.037975	0.372155			0.281463	0.0047983	0.0470234	0.0527034
0.281621	0.265621	0.0380237	0.372633			0.281625	0.00491142	0.0481319	0.0538119
0.281783	0.265783	0.0386121	0.378399			0.281789	0.00485261	0.0475556	0.0532356
0.281944	0.265944	0.0388154	0.380391			0.281964	0.004883	0.0478534	0.0535334
0.282113	0.266113	0.0392097	0.384255			0.282133	0.00483656	0.0473983	0.0530783
0.282287	0.266287	0.0390591	0.382779			0.282301	0.00484617	0.0474925	0.0531725
0.282462	0.266462	0.0394048	0.386167			0.282454	0.00491477	0.0481648	0.0538448
0.282629	0.266629	0.0391227	0.383402			0.282628	0.00486548	0.0476817	0.0533617
0.282793	0.266793	0.0385046	0.377345			0.282799	0.00486631	0.0476898	0.0533698
0.282954	0.266954	0.0387656	0.379903			0.28295	0.00489181	0.0479397	0.0536197
0.283142	0.267142	0.0394995	0.387095			0.283129	0.00484396	0.0474708	0.0531508
0.283303	0.267303	0.0401652	0.393619			0.283293	0.00492535	0.0482684	0.0539484
0.283465	0.267465	0.04011	0.393078			0.283448	0.00489559	0.0479768	0.0536568
0.283629	0.267629	0.0400207	0.392203			0.28363	0.00486903	0.0477165	0.0533965
0.283788	0.267788	0.0398158	0.390195			0.283796	0.00487557	0.0477806	0.0534606
0.283963	0.267963	0.0399286	0.3913			0.28395	0.00487442	0.0477693	0.0534493
0.284127	0.268127	0.0401895	0.393857			0.284127	0.00497102	0.048716	0.054396
0.284287	0.268287	0.0399485	0.391495			0.284295	0.00489716	0.0479922	0.0536722
0.284449	0.268449	0.039988	0.391883			0.284453	0.00492593	0.0482741	0.0539541
0.284628	0.268628	0.0402779	0.394724			0.284634	0.00497459	0.048751	0.054431
0.284795	0.268795	0.0407173	0.39903			0.284802	0.00494836	0.0484939	0.0541739
0.284959	0.268959	0.0407292	0.399146			0.284963	0.00497969	0.048801	0.054481
0.285133	0.269133	0.0406351	0.398224			0.285137	0.00494889	0.0484991	0.0541791
0.285302	0.269302	0.0405601	0.397489			0.285304	0.00492285	0.0482439	0.0539239
0.285465	0.269465	0.0408148	0.399985			0.285459	0.00493734	0.0483859	0.0540659
0.285631	0.269631	0.0410383	0.402175			0.285637	0.00501276	0.049125	0.054805
0.285808	0.269808	0.0410043	0.401842			0.285803	0.00495805	0.0485889	0.0542689
0.285963	0.269963	0.0408823	0.400647			0.285961	0.00499133	0.048915	0.054595
0.286146	0.270146	0.0414813	0.406516			0.286124	0.00495773	0.0485857	0.0542657
0.28631	0.27031	0.0420035	0.411634			0.286292	0.00498852	0.0488875	0.0545675
0.286468	0.270468	0.0421219	0.412795			0.286465	0.00496747	0.0486812	0.0543612
0.286637	0.270637	0.0420339	0.411932			0.286622	0.00494435	0.0484547	0.0541347
0.286811	0.270811	0.041907	0.410689			0.286795	0.00495267	0.0485362	0.0542162
0.286962	0.270962	0.0419163	0.41078			0.286965	0.00497227	0.0487282	0.0544082
0.287142	0.271142	0.0421466	0.413037			0.287124	0.00499785	0.0489789	0.0546589
0.287304	0.271304	0.0423233	0.414768			0.287302	0.00496161	0.0486238	0.0543038
0.287461	0.271461	0.0425263	0.416758			0.287464	0.00501642	0.0491609	0.0548409
0.287637	0.271637	0.042796	0.419401			0.287626	0.00506165	0.0496042	0.0552842
0.287803	0.271803	0.0429195	0.420611			0.287805	0.0050059	0.0490579	0.0547379
0.287959	0.271959	0.0428939	0.42036			0.287962	0.00499574	0.0489582	0.0546382
0.288139	0.272139	0.0431306	0.42268			0.288125	0.00502146	0.0492103	0.0548903
0.2883	0.2723	0.0431457	0.422827			0.288301	0.00503589	0.0493518	0.0550318
0.28846	0.27246	0.0431696	0.423062			0.288457	0.00501039	0.0491018	0.0547818
0.288643	0.272643	0.0431843	0.423206			0.288629	0.00505323	0.0495216	0.0552016
0.288804	0.272804	0.0431694	0.42306			0.288798	0.00503847	0.049377	0.055057
0.288964	0.272964	0.0431984	0.423344			0.28895	0.00507047	0.0496906	0.0553706
0.289138	0.273138	0.0433462	0.424793			0.289128	0.00502068	0.0492026	0.0548826
0.28931	0.27331	0.0435258	0.426553			0.2893	0.00505582	0.0495471	0.0552271
0.289473	0.273473	0.0435819	0.427102			0.289459	0.00511452	0.0501223	0.0558023
0.28963	0.27363	0.0436154	0.427431			0.28964	0.0050628	0.0496154	0.0552954
0.289799	0.273799	0.0438306	0.42954			0.289812	0.00506373	0.0496246	0.0553046
0.289968	0.273968	0.0438924	0.430145			0.289968	0.00508934	0.0498756	0.0555556
0.290128	0.274128	0.0441518	0.432688			0.290141	0.0050784	0.0497683	0.0554483
0.290305	0.274305	0.0442877	0.434019			0.290307	0.0050944	0.0499251	0.0556051
0.290471	0.274471	0.0443619	0.434746			0.290473	0.005059	0.0495782	0.0552582
0.290631	0.274631	0.0444096	0.435214			0.290628	0.00509006	0.0498826	0.0555626
0.290811	0.274811	0.04468	0.437864			0.290807	0.00514463	0.0504174	0.0560974
0.290967	0.274967	0.0447083	0.438142			0.29097	0.00509474	0.0499284	0.0556084
0.291134	0.275134	0.044807	0.439108			0.291135	0.00510179	0.0499976	0.0556776
0.291309	0.275309	0.0449332	0.440345			0.291309	0.00509786	0.0499591	0.0556391
0.291467	0.275467	0.0450627	0.441615			0.291469	0.00511764	0.0501529	0.0558329
0.291636	0.275636	0.0452564	0.443513			0.291635	0.00517851	0.0507494	0.0564294
0.291808	0.275808	0.0453719	0.444645			0.29181	0.00506998	0.0496858	0.0553658
0.29196	0.27596	0.0453038	0.443977			0.291965	0.00513236	0.0502971	0.0559771
0.29213	0.27613	0.0454581	0.44549			0.292131	0.00513011	0.050275	0.055955
0.292303	0.276303	0.0455667	0.446553			0.292299	0.0051248	0.050223	0.055903
0.29246	0.27646	0.0455844	0.446728			0.292458	0.00516582	0.0506251	0.0563051
0.292629	0.276629	0.045635	0.447223			0.292633	0.00511575	0.0501344	0.0558144
0.292807	0.276807	0.0457247	0.448102			0.292802	0.00512008	0.0501767	0.0558567
0.292965	0.276965	0.0457792	0.448636			0.292962	0.00514604	0.0504312	0.0561112
0.293132	0.277132	0.0459495	0.450305			0.293134	0.0051256	0.0502309	0.0559109
0.293313	0.277313	0.046055	0.451339			0.293303	0.00512733	0.0502478	0.0559278
0.293469	0.277469	0.0460177	0.450974			0.293461	0.00514404	0.0504116	0.0560916
0.293634	0.277634	0.046145	0.452221			0.293639	0.00517226	0.0506881	0.0563681
0.293807	0.277807	0.0463653	0.45438			0.293804	0.00513465	0.0503196	0.0559996
0.293971	0.277971	0.0465419	0.456111			0.29396	0.00526465	0.0515935	0.0572735
0.294136	0.278136	0.0467657	0.458304			0.294138	0.00517236	0.0506891	0.0563691
0.294312	0.278312	0.0468896	0.459518			0.294309	0.0051659	0.0506258	0.0563058
0.294467	0.278467	0.0469984	0.460584			0.294466	0.0051526	0.0504955	0.0561755
0.294636	0.278636	0.0470024	0.460623			0.294633	0.00516232	0.0505907	0.0562707
0.294808	0.278808	0.0471973	0.462534			0.294806	0.00512879	0.0502622	0.0559422
0.294959	0.278959	0.0472488	0.463038			0.294962	0.00521542	0.0511111	0.0567911
0.295133	0.279133	0.0474693	0.465199			0.295141	0.00523793	0.0513318	0.0570118
0.295309	0.279309	0.0476019	0.466498			0.295302	0.00524481	0.0513991	0.0570791
0.295468	0.279468	0.0476902	0.467364			0.295469	0.00526306	0.051578	0.057258
0.295646	0.279646	0.0478302	0.468735			0.295644	0.00522265	0.051182	0.056862
0.295806	0.279806	0.0479509	0.469919			0.295803	0.00520225	0.050982	0.056662
0.29598	0.27998	0.0480764	0.471149			0.295971	0.00525162	0.0514658	0.0571458
0.29614	0.28014	0.0483106	0.473444			0.296139	0.00521477	0.0511048	0.0567848
0.296305	0.280305	0.0482205	0.472561			0.296296	0.00523984	0.0513505	0.0570305
0.296474	0.280474	0.0483151	0.473488			0.296476	0.00527944	0.0517386	0.0574186
0.296635	0.280635	0.0483129	0.473466			0.296637	0.00524626	0.0514134	0.0570934
0.296799	0.280799	0.0483115	0.473453			0.296805	0.00534587	0.0523895	0.0580695
0.296971	0.280971	0.0484261	0.474576			0.296979	0.00534892	0.0524194	0.0580994
0.297134	0.281134	0.0484991	0.475292			0.297135	0.00526562	0.0516031	0.0572831
0.297308	0.281308	0.0485744	0.476029			0.297314	0.00531259	0.0520634	0.0577434
0.297463	0.281463	0.048598	0.47626			0.297478	0.00527547	0.0516996	0.0573796
0.297636	0.281636	0.0487781	0.478026			0.297633	0.0052894	0.0518361	0.0575161
0.297811	0.281811	0.048978	0.479984			0.297803	0.00525357	0.051485	0.057165
0.297963	0.281963	0.0490288	0.480483			0.297972	0.00523819	0.0513342	0.0570142
0.298134	0.282134	0.0492622	0.482769			0.298137	0.00530334	0.0519728	0.0576528
0.298304	0.282304	0.0494168	0.484285			0.298299	0.00523956	0.0513476	0.0570276
0.298473	0.282473	0.0495006	0.485106			0.298463	0.00528725	0.051815	0.057495
0.298632	0.282632	0.0496529	0.486599			0.298638	0.00529769	0.0519174	0.0575974
0.298805	0.282805	0.0497859	0.487902			0.298799	0.00530815	0.0520199	0.0576999
0.298971	0.282971	0.0497849	0.487892			0.298976	0.00532342	0.0521695	0.0578495
0.299136	0.283136	0.0498483	0.488514			0.299136	0.00536447	0.0525718	0.0582518
0.299297	0.283297	0.0498559	0.488588			0.299304	0.00528202	0.0517638	0.0574438
0.299477	0.283477	0.0501601	0.491569			0.299476	0.00531763	0.0521128	0.0577928
0.299634	0.283634	0.050224	0.492196			0.299632	0.00528633	0.051806	0.057486
0.299804	0.283804	0.0504074	0.493992			0.299801	0.00532288	0.0521642	0.0578442
0.299984	0.283983	0.0504466	0.494377			0.299971	0.00535953	0.0525234	0.0582034
0.300132	0.284132	0.0504904	0.494806			0.300128	0.00531094	0.0520472	0.0577272
0.300299	0.284299	0.0505271	0.495165			0.300304	0.00533935	0.0523256	0.0580056
0.300486	0.284486	0.050799	0.49783			0.300467	0.00537401	0.0526653	0.0583453
0.300629	0.284629	0.0505868	0.495751			0.30063	0.00537528	0.0526777	0.0583577
0.3008	0.2848	0.0506138	0.496016			0.300806	0.00535702	0.0524988	0.0581788
0.300981	0.284981	0.0507032	0.496892			0.300967	0.00539374	0.0528586	0.0585386
0.301131	0.285131	0.0505994	0.495874			0.301132	0.00532465	0.0521816	0.0578616
0.301295	0.285295	0.050649	0.49636			0.301307	0.00540882	0.0530065	0.0586865
0.301462	0.285462	0.0508262	0.498096			0.301468	0.00536674	0.052594	0.058274
0.301629	0.285629	0.0509824	0.499628			0.301637	0.00539719	0.0528925	0.0585725
0.3018	0.2858	0.0511957	0.501718			0.301806	0.00541015	0.0530194	0.0586994
0.301974	0.285973	0.0513612	0.503339			0.301968	0.00536483	0.0525753	0.0582553
0.302136	0.286135	0.0515194	0.50489			0.302129	0.00539062	0.052828	0.058508
0.302293	0.286293	0.0514805	0.504509			0.302298	0.00532813	0.0522157	0.0578957
0.302476	0.286476	0.0516756	0.506421			0.302472	0.00542078	0.0531237	0.0588037
0.302629	0.286629	0.0516629	0.506297			0.302631	0.00544374	0.0533486	0.0590286
0.302802	0.286801	0.051847	0.508101			0.302795	0.00540995	0.0530175	0.0586975
0.302978	0.286978	0.0520019	0.509619			0.30297	0.00544857	0.053396	0.059076
0.303131	0.287131	0.0520352	0.509945			0.303129	0.00544077	0.0533195	0.0589995
0.303305	0.287305	0.05227	0.512246			0.3033	0.0054589	0.0534972	0.0591772
0.303477	0.287477	0.0523223	0.512758			0.303469	0.00542794	0.0531939	0.0588739
0.303625	0.287625	0.0523631	0.513159			0.303631	0.00545665	0.0534751	0.0591551
0.303811	0.287811	0.0524838	0.514342			0.303809	0.00542435	0.0531586	0.0588386
0.30397	0.28797	0.0525159	0.514656			0.303964	0.00547742	0.0536787	0.0593587
0.304134	0.288134	0.0526177	0.515654			0.304132	0.0054448	0.053359	0.059039
0.304308	0.288308	0.0526548	0.516017			0.3043	0.00549747	0.0538752	0.0595552
0.304475	0.288475	0.052684	0.516303			0.304464	0.00548027	0.0537067	0.0593867
0.304629	0.288629	0.0527253	0.516708			0.304634	0.00549609	0.0538617	0.0595417
0.304806	0.288805	0.0527776	0.517221			0.304798	0.00552955	0.0541896	0.0598696
0.304978	0.288978	0.052765	0.517097			0.304962	0.00544823	0.0533926	0.0590726
0.305129	0.289129	0.0526478	0.515949			0.305134	0.00547185	0.0536241	0.0593041
0.305295	0.289295	0.052762	0.517067			0.305298	0.00546129	0.0535207	0.0592007
0.305472	0.289472	0.0528694	0.51812			0.305461	0.00550373	0.0539365	0.0596165
0.305627	0.289627	0.0529508	0.518918			0.305636	0.00553742	0.0542667	0.0599467
0.305792	0.289792	0.0531439	0.52081			0.305797	0.00550129	0.0539127	0.0595927
0.305974	0.289974	0.0533555	0.522884			0.305956	0.00554459	0.054337	0.060017
0.306125	0.290125	0.0534245	0.52356			0.306131	0.00555	0.05439	0.06007
0.306298	0.290298	0.053541	0.524702			0.306307	0.00546628	0.0535695	0.0592495
0.306475	0.290475	0.0535297	0.524591			0.306469	0.00558846	0.0547669	0.0604469
0.306627	0.290627	0.053601	0.52529			0.306627	0.0054782	0.0536863	0.0593663
0.306803	0.290803	0.0536424	0.525695			0.306804	0.0055157	0.0540539	0.0597339
0.306972	0.290972	0.0537576	0.526825			0.306962	0.00553773	0.0542697	0.0599497
0.307126	0.291126	0.0536884	0.526146			0.30713	0.00553626	0.0542553	0.0599353
0.307294	0.291294	0.0539029	0.528249			0.307295	0.00553793	0.0542717	0.0599517
0.30747	0.29147	0.0540205	0.529401			0.307453	0.00556563	0.0545432	0.0602232
0.307617	0.291617	0.0540606	0.529793			0.307622	0.00549221	0.0538236	0.0595036
0.307801	0.291801	0.0540335	0.529528			0.307797	0.00553021	0.0541961	0.0598761
0.307963	0.291963	0.0542546	0.531695			0.307956	0.00556091	0.0544969	0.0601769
0.308116	0.292116	0.0541648	0.530815			0.308119	0.00557645	0.0546492	0.0603292
0.308297	0.292297	0.0542659	0.531806			0.308292	0.00554436	0.0543347	0.0600147
0.308471	0.292471	0.0541985	0.531145			0.308452	0.00553141	0.0542078	0.0598878
0.308622	0.292622	0.0541076	0.530255			0.308623	0.00553626	0.0542553	0.0599353
0.308792	0.292792	0.054032	0.529513			0.308794	0.0055409	0.0543009	0.0599809
0.308966	0.292966	0.054175	0.530915			0.308951	0.00560687	0.0549473	0.0606273
0.309132	0.293132	0.0540933	0.530114			0.309124	0.00553887	0.054281	0.059961
0.309293	0.293293	0.0540739	0.529924			0.309295	0.00552444	0.0541395	0.0598195
0.309452	0.293452	0.0540519	0.529708			0.309456	0.00555656	0.0544543	0.0601343
0.309628	0.293628	0.0542359	0.531512			0.309626	0.00560358	0.0549151	0.0605951
0.309799	0.293799	0.0543028	0.532167			0.309794	0.00556333	0.0545206	0.0602006
0.309949	0.293949	0.054272	0.531865			0.30996	0.00564427	0.0553139	0.0609939
0.310131	0.294131	0.0545415	0.534506			0.310121	0.00557216	0.0546072	0.0602872
0.310297	0.294297	0.0544971	0.534072			0.310285	0.00559006	0.0547826	0.0604626
0.310457	0.294457	0.054452	0.53363			0.310461	0.00558714	0.054754	0.060434
0.310628	0.294628	0.054499	0.53409			0.310627	0.00556705	0.0545571	0.0602371
0.3108	0.2948	0.0544448	0.533559			0.310786	0.00559564	0.0548372	0.0605172
0.310952	0.294952	0.0545402	0.534494			0.310967	0.00559328	0.0548142	0.0604942
0.311135	0.295135	0.0547374	0.536426			0.311126	0.00556746	0.0545611	0.0602411
0.311296	0.295296	0.0547796	0.53684			0.311292	0.00559541	0.054835	0.060515
0.311453	0.295453	0.0547694	0.53674			0.311472	0.00568639	0.0557266	0.0614066
0.31163	0.29563	0.0548803	0.537827			0.311628	0.00568216	0.0556851	0.0613651
0.311798	0.295798	0.0547945	0.536987			0.311791	0.00565701	0.0554387	0.0611187
0.311954	0.295954	0.0546982	0.536042			0.311968	0.00560349	0.0549142	0.0605942
0.312136	0.296136	0.0546799	0.535863			0.312125	0.00560611	0.0549398	0.0606198
0.312296	0.296296	0.0546798	0.535862			0.312289	0.00560361	0.0549154	0.0605954
0.312452	0.296452	0.0544758	0.533863			0.312464	0.00561628	0.0550395	0.0607195
0.312635	0.296635	0.0545623	0.534711			0.312619	0.00566639	0.0555306	0.0612106
0.3128	0.2968	0.0545705	0.534791			0.312797	0.00559866	0.0548668	0.0605468
0.312959	0.296959	0.054561	0.534698			0.312968	0.00564834	0.0553537	0.0610337
0.313127	0.297127	0.0544598	0.533706			0.313124	0.00564072	0.0552791	0.0609591
0.313304	0.297304	0.0546442	0.535513			0.313298	0.00564756	0.0553461	0.0610261
0.313468	0.297468	0.0544782	0.533887			0.313469	0.00564716	0.0553421	0.0610221
0.31363	0.29763	0.0545965	0.535046			0.313626	0.00559618	0.0548425	0.0605225
0.313791	0.297791	0.0541957	0.531118			0.313793	0.00566904	0.0555565	0.0612365
0.313962	0.297962	0.0543491	0.532622			0.313968	0.00565191	0.0553887	0.0610687
0.314124	0.298124	0.0541843	0.531006			0.314133	0.0057126	0.0559835	0.0616635
0.314304	0.298304	0.0544556	0.533665			0.314297	0.00562121	0.0550879	0.0607679
0.314471	0.298471	0.0543942	0.533064			0.314452	0.0056435	0.0553063	0.0609863
0.314626	0.298626	0.0543839	0.532962			0.314638	0.005655	0.055419	0.061099
0.314804	0.298804	0.0544094	0.533212			0.314795	0.005667	0.0555366	0.0612166
0.314966	0.298966	0.0544526	0.533636			0.314962	0.00565946	0.0554627	0.0611427
0.315125	0.299125	0.0543207	0.532343			0.315131	0.00564435	0.0553146	0.0609946
0.315309	0.299309	0.0545427	0.534519			0.31529	0.00567591	0.0556239	0.0613039
0.315466	0.299466	0.0544559	0.533668			0.315467	0.00566058	0.0554737	0.0611537
0.315627	0.299627	0.0545095	0.534193			0.315634	0.00567779	0.0556423	0.0613223
0.315804	0.299804	0.0545244	0.534339			0.31579	0.00561245	0.055002	0.060682
0.31596	0.29996	0.0544141	0.533258			0.315968	0.0056708	0.0555738	0.0612538
0.316126	0.300125	0.0543861	0.532984			0.316128	0.00569443	0.0558054	0.0614854
0.316303	0.300303	0.0543646	0.532773			0.316292	0.00563933	0.0552655	0.0609455
0.316468	0.300468	0.0543704	0.53283			0.316473	0.00564639	0.0553346	0.0610146
0.316628	0.300628	0.0543089	0.532228			0.316629	0.00564892	0.0553594	0.0610394
0.316808	0.300808	0.0542551	0.5317			0.316801	0.00568247	0.0556882	0.0613682
0.316971	0.300971	0.0541364	0.530537			0.316974	0.00575229	0.0563724	0.0620524
0.31713	0.30113	0.0540791	0.529975			0.317128	0.00574683	0.0563189	0.0619989
0.317296	0.301296	0.0539476	0.528687			0.317305	0.0055882	0.0547643	0.0604443
0.317472	0.301472	0.0539439	0.52865			0.317472	0.00570373	0.0558965	0.0615765
0.317638	0.301638	0.0540126	0.529323			0.317627	0.00561468	0.0550239	0.0607039
0.317789	0.301789	0.0539117	0.528335			0.317789	0.0056495	0.0553651	0.0610451
0.317969	0.301969	0.0540658	0.529845			0.317967	0.00559893	0.0548695	0.0605495
0.318129	0.302129	0.0540481	0.529671			0.318134	0.00556654	0.0545521	0.0602321
0.318302	0.302302	0.0540141	0.529338			0.318298	0.00542789	0.0531933	0.0588733
0.318472	0.302472	0.053961	0.528818			0.318452	0.00534416	0.0523728	0.0580528
0.31863	0.302629	0.0540542	0.529731			0.318638	0.00535245	0.052454	0.058134
0.318801	0.302801	0.0537744	0.526989			0.318797	0.00511142	0.050092	0.055772
0.318973	0.302973	0.0538834	0.528057			0.318965	0.00497467	0.0487518	0.0544318
0.319131	0.303131	0.0537692	0.526938			0.319136	0.00483506	0.0473836	0.0530636
0.319309	0.303309	0.0539705	0.52891			0.319292	0.00465251	0.0455946	0.0512746
0.319476	0.303476	0.0539594	0.528803			0.319474	0.00446396	0.0437468	0.0494268
0.319632	0.303632	0.0540076	0.529274			0.319635	0.00438807	0.0430031	0.0486831
0.319815	0.303815	0.0539239	0.528454			0.319796	0.00424559	0.0416068	0.0472868
0.319969	0.303969	0.0540045	0.529244			0.319972	0.00415902	0.0407584	0.0464384
0.320133	0.304133	0.0539753	0.528957			0.320132	0.00406341	0.0398214	0.0455014
0.320308	0.304308	0.0538011	0.527251			0.320292	0.00387561	0.037981	0.043661
0.320472	0.304472	0.0536982	0.526242			0.32047	0.00391745	0.038391	0.044071
0.32063	0.30463	0.0536495	0.525765			0.320631	0.00382038	0.0374397	0.0431197
0.320807	0.304807	0.0537233	0.526489			0.320799	0.00375859	0.0368341	0.0425141
0.320975	0.304975	0.0535609	0.524897			0.320973	0.00368316	0.0360949	0.0417749
0.321134	0.305134	0.0535032	0.524331			0.321128	0.00359989	0.0352789	0.0409589
0.321292	0.305292	0.0532758	0.522103			0.3213	0.00357092	0.0349951	0.0406751
0.321472	0.305472	0.053495	0.524251			0.321473	0.00357043	0.0349902	0.0406702
0.321638	0.305638	0.0535528	0.524818			0.321629	0.00350584	0.0343573	0.0400373
0.321795	0.305795	0.0535076	0.524374			0.321794	0.00350553	0.0343542	0.0400342
0.321972	0.305972	0.0534122	0.523439			0.321972	0.00346665	0.0339732	0.0396532
0.322133	0.306133	0.0534524	0.523833			0.322135	0.00344377	0.0337489	0.0394289
0.322306	0.306306	0.0534076	0.523395			0.322297	0.00338309	0.0331543	0.0388343
0.322475	0.306475	0.0534784	0.524089			0.322454	0.00338767	0.0331991	0.0388791
0.322632	0.306632	0.0533074	0.522413			0.32264	0.00338179	0.0331416	0.0388216
0.322804	0.306804	0.0533471	0.522802			0.322796	0.00333298	0.0326632	0.0383432
0.322974	0.306974	0.0533474	0.522804			0.32297	0.00338471	0.0331701	0.0388501
0.323131	0.307131	0.0532992	0.522333			0.323133	0.00335959	0.032924	0.038604
0.323293	0.307293	0.0533477	0.522807			0.323295	0.00332943	0.0326284	0.0383084
0.323473	0.307473	0.0533819	0.523142			0.323474	0.0033454	0.032785	0.038465
0.323635	0.307635	0.0533657	0.522984			0.32363	0.0032616	0.0319637	0.0376437
0.323816	0.307816	0.053287	0.522213			0.323797	0.00331353	0.0324726	0.0381526
0.323972	0.307972	0.0531525	0.520895			0.32397	0.00332552	0.0325901	0.0382701
0.324143	0.308143	0.0531659	0.521026			0.324127	0.00322489	0.0316039	0.0372839
0.324311	0.308311	0.0531419	0.52079			0.324304	0.00329597	0.0323005	0.0379805
0.324477	0.308476	0.0531224	0.5206			0.324466	0.00322144	0.0315702	0.0372502
0.324636	0.308636	0.0530647	0.520034			0.324631	0.00326905	0.0320367	0.0377167
0.324815	0.308815	0.0531427	0.520798			0.324809	0.00324364	0.0317877	0.0374677
0.324977	0.308976	0.05295	0.51891			0.324962	0.00330676	0.0324063	0.0380863
0.325135	0.309135	0.0529669	0.519076			0.325137	0.00319732	0.0313338	0.0370138
0.325309	0.309309	0.0528681	0.518107			0.325304	0.00318852	0.0312475	0.0369275
0.325481	0.309481	0.0528756	0.518181			0.32546	0.00314264	0.0307978	0.0364778
0.325643	0.309643	0.0527211	0.516667			0.325642	0.00318374	0.0312006	0.0368806
0.325802	0.309802	0.0528166	0.517603			0.325803	0.00318211	0.0311846	0.0368646
0.325977	0.309977	0.052701	0.51647			0.325962	0.00326461	0.0319932	0.0376732
0.326133	0.310133	0.0528193	0.517629			0.326132	0.00321711	0.0315276	0.0372076
0.32631	0.31031	0.0527086	0.516544			0.326307	0.00311023	0.0304802	0.0361602
0.326478	0.310478	0.0528143	0.51758			0.326467	0.00321236	0.0314812	0.0371612
0.326633	0.310633	0.0526149	0.515626			0.326629	0.00321261	0.0314835	0.0371635
0.32681	0.31081	0.0527034	0.516494			0.326803	0.00317791	0.0311436	0.0368236
0.326972	0.310972	0.0522796	0.51234			0.326955	0.0032173	0.0315295	0.0372095
0.327135	0.311135	0.0526154	0.515631			0.327134	0.00318429	0.0312061	0.0368861
0.327312	0.311312	0.0525813	0.515297			0.327295	0.00316028	0.0309707	0.0366507
0.327474	0.311474	0.0527784	0.517229			0.327464	0.0031849	0.031212	0.036892
0.327643	0.311643	0.0525541	0.51503			0.327636	0.00318841	0.0312464	0.0369264
0.327818	0.311818	0.0525728	0.515213			0.327794	0.00319073	0.0312692	0.0369492
0.327971	0.311971	0.0521917	0.511479			0.327964	0.00321726	0.0315292	0.0372092
0.328141	0.312141	0.0522423	0.511975			0.328129	0.0032415	0.0317667	0.0374467
0.328312	0.312312	0.0521373	0.510945			0.328288	0.00315887	0.0309569	0.0366369
0.328468	0.312468	0.0521983	0.511543			0.328465	0.00315688	0.0309374	0.0366174
0.328648	0.312648	0.0521561	0.51113			0.328624	0.0031841	0.0312042	0.0368842
0.328807	0.312807	0.0521866	0.511429			0.32879	0.00314753	0.0308458	0.0365258
0.328965	0.312965	0.0520979	0.510559			0.328963	0.00321962	0.0315523	0.0372323
0.329139	0.313138	0.0520692	0.510279			0.329124	0.00325899	0.0319381	0.0376181
0.329311	0.313311	0.0518957	0.508578			0.329296	0.00314549	0.0308259	0.0365059
0.329473	0.313473	0.0517808	0.507452			0.329467	0.00324569	0.0318077	0.0374877
0.329636	0.313636	0.0516682	0.506348			0.329625	0.00325373	0.0318866	0.0375666
0.329812	0.313812	0.051901	0.50863			0.329796	0.00318774	0.0312399	0.0369199
0.329965	0.313965	0.0517974	0.507615			0.329969	0.00325841	0.0319324	0.0376124
0.330136	0.314136	0.0519344	0.508958			0.330133	0.00319701	0.0313307	0.0370107
0.330309	0.314309	0.0518013	0.507652			0.330289	0.00316798	0.0310462	0.0367262
0.330465	0.314465	0.0518104	0.507742			0.330464	0.00320572	0.031416	0.037096
0.330637	0.314637	0.0515764	0.505449			0.330633	0.0031513	0.0308827	0.0365627
0.330811	0.314811	0.0515994	0.505674			0.330788	0.00317733	0.0311378	0.0368178
0.33096	0.31496	0.0511566	0.501335			0.330965	0.00324517	0.0318026	0.0374826
0.331141	0.315141	0.0513928	0.503649			0.331128	0.0032792	0.0321362	0.0378162
0.331303	0.315303	0.0508704	0.49853			0.331291	0.00324922	0.0318423	0.0375223
0.331466	0.315466	0.0511592	0.50136			0.331464	0.00323289	0.0316823	0.0373623
0.331628	0.315628	0.0507378	0.49723			0.331627	0.00317542	0.0311191	0.0367991
0.3318	0.3158	0.0509232	0.499048			0.331793	0.00323905	0.0317427	0.0374227
0.331981	0.315981	0.0505779	0.495664			0.331964	0.00314832	0.0308535	0.0365335
0.332136	0.316136	0.0507897	0.497739			0.332124	0.00314217	0.0307933	0.0364733
0.332295	0.316295	0.0503764	0.493689			0.332297	0.00313461	0.0307192	0.0363992
0.332474	0.316474	0.0506342	0.496215			0.332461	0.00315021	0.030872	0.036552
0.332637	0.316637	0.0502365	0.492318			0.332622	0.00313929	0.0307651	0.0364451
0.332799	0.316799	0.050325	0.493185			0.332799	0.0031798	0.031162	0.036842
[truncated: 353 more rows]

## Sheet: Figure 4C
	leaf 1	leaf 2	control
day 0	48.7	45.4	48.1
	48.4	45	48
	45.5	42.2	49.9
	48.6	41.5	50.7
	46.1	43.8	52.9
day 3	55.6	51.6	59.2
	55.4	52.5	57.8
	52.9	45.6	58.1
	56.3	49.7	59.8
	51.9	47.7	55.8
day 6	54.3	58.4	58.9
	56.1	59.3	59.7
	52.7	56.2	58.5
	55.8	57.7	60
	55.2	60.1	55.7
day 9	53.7	60.9	61.2
	50.6	61.7	59.3
	54.2	59.6	58.4
	56.9	58.2	56.9
	52.1	51.5	60.8
day 12	54.7	61.4	56.9
	52.2	60.5	55.7
	52.6	58.4	57.6
	54.4	56.8	55
	51	55.6	55.2
day 15	51.6	56.6	52.2
	53.5	57.8	56.9
	51.9	59.1	56.7
	52.5	59.3	54.2
	48.4	53.5	55.6

## Sheet: Figure 5A
Day	1	2	3	4	5	6
	3.75	2.93	2.4	1.54	1.37	1.09
	3.82	3.18	2.5	1.32	1.35	1
	3.79	3.43	2.3	1.59	1.2	0.76
	3.99	3.35	2.8	2.12	2	1.22
	day	water loss %
	1	0
	2	16.0261
	3	34.8534
	4	57.1987
	5	61.4332
	6	73.4853

## Sheet: Figure 5B
Day	1	2	3	4	5	6
	0.32	0.24	0.21	0.25	0.25	0.24
	0.24	0.25	0.24	0.25	0.25	0.23
	0.25	0.27	0.26	0.24	0.25	0.23
	0.25	0.28	0.28	0.27	0.28	0.26
	0.24	0.26	0.23	0.24	0.25	0.23
	0.24	0.26	0.23	0.24	0.26	0.25
	0.27	0.24	0.23	0.27	0.23	0.23
Tukey test		Mean Diff.	Significant?	P Value
Day 2 vs. Day 1		-0.00143	NO	0.99999
Day 3 vs. Day 1		-0.01857	NO	0.45876
Day 3 vs. Day 2		-0.01714	NO	0.54607
Day 4 vs. Day 1		-0.00714	NO	0.98017
Day 4 vs. Day 2		-0.00571	NO	0.99276
Day 4 vs. Day 3		0.01143	NO	0.86664
Day 5 vs. Day 1		-0.00571	NO	0.99276
Day 5 vs. Day 2		-0.00429	NO	0.99813
Day 5 vs. Day 3		0.01286	NO	0.7997
Day 5 vs. Day 4		0.00143	NO	0.99999
Day 6 vs. Day 1		-0.02	NO	0.37686
Day 6 vs. Day 2		-0.01857	NO	0.45876
Day 6 vs. Day 3		-0.00143	NO	0.99999
Day 6 vs. Day 4		-0.01286	NO	0.7997
Day 6 vs. Day 5		-0.01429	NO	0.72113
P < 0.05 was considered as statistically significant

[truncated: 14 more sheets: Figure 5C, Figure 5G, Figure S2, Figure S3, Figure S4, Figure S5, Figure S6, Figure S7, Figure S8, Figure S16, Figure S18, Figure S21, Figure S26, Figure S27]
